# Supplementary material for: Aqueous humor proteomics analyzed by bioinformatics and machine learning in PDR cases versus controls
Source: Clin Proteomics. 2024 May 19;21:36. doi: 10.1186/s12014-024-09481-w (PMC11103871; doi:10.1186/s12014-024-09481-w)
Supplement: Supplementary file 1 — Supplementary Material 1 [file 12014_2024_9481_MOESM1_ESM.xlsx]

## Sheet: Table S1
Table S1. The proteins quantified in at least one of the 26 aqueous humor samples of 16 proliferative diabetic retinopathy and 10 cataract patients.
PG.ProteinAccessions	Gene names	Protein names	Cataract group										PDR group
			CON1	CON2	CON3	CON4	CON5	CON6	CON7	CON8	CON9	CON10	PDR1	PDR2	PDR3	PDR4	PDR5	PDR6	PDR7	PDR8	PDR9	PDR10	PDR11	PDR12	PDR13	PDR14	PDR15	PDR16
A0A024QZX5	SERPINB6 hCG_22875	Serpin B6 (Serpin peptidase inhibitor, clade B (Ovalbumin), member 6, isoform CRA_d)	1382.12	1733.46	3547.85	1745.98	2956.17	3228.88	784.366	0	1737.66	471.529	0	0	0	3016.92	0	0	0	2694.58	3077.29	967.05	2625.55	0	0	0	0	0
A0A024R0T9	APOC2 hCG_20334	Apolipoprotein C-II (Apolipoprotein C2)	6507.68	4971.25	6846.19	1762.07	4197.65	11372.5	3671.62	38105	157.599	20123.9	20479.8	35826.1	15165.7	35767.1	31477.8	32693.9	70438.1	4136.54	18881.9	13601	8171.38	26047.3	20264.6	20239.2	73303.2	49523.3
A0A024R6I7	SERPINA1 hCG_2029168	Alpha-1-antitrypsin (Serpin peptidase inhibitor, clade A (Alpha-1 antiproteinase, antitrypsin), member 1, isoform CRA_a)	0	0	0	0	0	0	0	23537.5	0	0	5530.28	0	0	18755.9	24731	0	0	0	0	0	0	0	0	0	0	0
A0A075B6H7	IGKV3-7	Probable non-functional immunoglobulin kappa variable 3-7	0	0	0	0	0	0	0	0	0	0	0	0	0	0	0	0	0	0	0	0	0	0	0	0	0	17277.9
A0A075B6I0	IGLV8-61	Immunoglobulin lambda variable 8-61	62098.9	48201	32882.7	15194.2	58319.9	74701	0	52890.8	9889.28	97336.1	96456.9	163977	2669.59	53569.1	0	45642.7	263416	47379.5	21474.7	280920	76012.2	165793	117667	214186	202404	28017.1
A0A075B6I9	IGLV7-46	Immunoglobulin lambda variable 7-46	10216.4	5175.73	14485.9	2785.32	12312.1	7696.02	18465.8	13871.4	11543.1	17709.4	23235.7	35549	6924.1	28533.8	14681.4	9512.66	100196	32590.4	0	21002.3	12155.1	14147.6	27760.8	41244	13531	15165.9
A0A075B6J9	IGLV2-18	Immunoglobulin lambda variable 2-18	11438	20960.2	11707.6	12424.4	23215.3	8137.99	17567.4	9323.39	22886.5	14650.7	15217.7	16575.2	42365.9	29463.8	76326.8	32313.5	82997.8	6947.98	24452.5	23400.4	7438.86	18959.9	58766	19242.8	32039.5	14810.1
A0A075B6K4	IGLV3-10	Immunoglobulin lambda variable 3-10	24531.3	9501.11	32475.9	2291.12	7300.38	7454.09	0	5759.97	0	0	19984.6	19499.7	0	0	44925	46113.2	0	35183.5	0	34599.5	29758.9	23815.7	0	0	0	58307
A0A075B6K5	IGLV3-9	Immunoglobulin lambda variable 3-9	59619.6	42050.8	52599.8	108885	45227.9	49343.5	122763	105585	112433	102107	110186	50632.5	234899	75483.3	102138	104077	192310	92768.1	115721	218507	26059.7	72000.1	138589	136374	157448	116824
A0A075B6P5	IGKV2-28	Immunoglobulin kappa variable 2-28	131418	104011	85527.5	72724.6	252781	146296	63500.8	36561.7	29767.4	122514	190978	243445	297468	57360.3	592165	323774	470274	16562.5	129668	261955	76861.3	100517	239571	82911.4	314546	327712
A0A075B6R2	IGHV4-4	Immunoglobulin heavy variable 4-4	4613.64	23247.3	19122.2	27540.5	14824	12255.3	7635.07	10382.5	0	0	36875.3	12896.4	5296.68	0	33125.9	6119.19	0	3884.33	0	0	32358.9	15876.8	17004.6	0	0	6373.35
A0A075B6R9	IGKV2D-24	Probable non-functional immunoglobulin kappa variable 2D-24	14867.8	8411.61	2129.34	2103.06	37249.3	17440.3	1631.34	0	0	13096.7	16431.6	36319.5	38559	8098.74	59871.5	35446.4	73914.4	3118.39	3961.27	27928.9	18441.2	8385.46	37078.5	10511.5	37081.2	40716
A0A075B6S2	IGKV2D-29	Immunoglobulin kappa variable 2D-29	300818	565107	663093	407321	380254	441887	495147	432085	519956	469056	873114	370802	516985	615922	819814	382666	1.17463e+06	741379	883944	800109	454077	758203	557975	817864	729672	394397
A0A075B6S5	IGKV1-27	Immunoglobulin kappa variable 1-27	2720.78	5370.37	1373.74	2332.21	4163.47	0	9132.57	0	8555.24	7783.48	0	6229.59	0	3934.05	6108.95	11675.2	6542.51	10096.5	2983.3	12666.4	0	0	12202.6	12549.8	7263.96	0
A0A075B7B8	IGHV3OR16-12	Immunoglobulin heavy variable 3/OR16-12 (non-functional) (Fragment)	35442	47248.5	43880.7	55899.1	26240.7	39562.4	34927.7	27478.8	44314.4	29054.5	37789.7	23864.1	31014.7	9248.15	35059.8	13871.2	39848.3	24323.3	71673.1	77065	55836.3	51484.5	25160	22278	34733.8	24298.1
A0A075B7D0	IGHV1OR15-1	Immunoglobulin heavy variable 1/OR15-1 (non-functional) (Fragment)	335311	259682	68627.2	254848	246723	66175.8	294994	428143	439252	401052	573812	486279	89063.1	41445.3	285483	404898	384468	522886	436848	367757	397222	333897	316675	118120	114955	363045
A0A075B7D8	IGHV3OR15-7	Immunoglobulin heavy variable 3/OR15-7 (pseudogene) (Fragment)	5022.82	4197.3	4447.19	8821.28	5920.27	5970.61	5025.32	0	5770.34	4150.55	0	0	0	0	0	0	0	0	0	0	6828.21	4163.12	0	0	6480.45	0
A0A087WSV8	Nucleobindin 2, isoform CRA_b	NUCB2	0	677.554	0	786.747	2839.8	290.884	376.535	0	0	916.159	0	0	14416.1	1061.05	0	0	0	0	12228.4	6428.2	0	0	0	0	8910.75	6342.14
A0A087WSY4	IGHV4-30-2	Immunoglobulin heavy variable 4-30-2	15389.6	77023.6	138280	54449.8	35863.1	19959.9	19468.9	28434.6	12518.2	57415.5	35350.2	19011	18501.9	41248	36064.2	16497.6	0	41810.2	21842.8	45462.5	15244.4	52538.9	53516.6	21399.4	38308.7	16559.8
A0A087WSY5	CPB2	Carboxypeptidase B2	18708.5	15740.5	21833	18776.7	17223.5	26053.3	24486.9	19998.6	21408.4	19384.8	20727.4	31747.5	32016.1	16458.8	27379.9	23036.9	50015	21017.8	48549.2	25026.1	24835.2	36409	36067.3	39960.3	27289.6	34381.6
A0A087WSY6	IGKV3D-15	Immunoglobulin kappa variable 3D-15	117584	85219.9	96690.4	106618	121297	97595.8	112528	83016.4	71078.7	120930	145266	196493	182918	97297.4	215804	148510	206907	89890.4	116133	263027	121242	109539	209658	174894	273407	159743
A0A087WTA8	COL1A2	Collagen alpha-2(I) chain	6289.22	7100.01	204866	5385.06	2392.52	4883.74	4561.39	6182.61	7992.46	7905.48	3335.49	2481.98	5305.48	8812.64	2558.5	4364.34	9134.03	7037.98	3517.19	59931.7	4097	3375.26	4726.29	7393.8	124864	5030.87
A0A087WTY6	NBL1	Neuroblastoma suppressor of tumorigenicity 1	68479.3	129068	95074.3	116275	64292.5	128693	169133	86198.7	114357	140300	74033.8	30642.3	79694.7	84780.9	51349.5	26621.3	63807.2	107415	112152	243642	89267.7	76291	85458.1	132047	56384.1	38848.4
A0A087WUD8	Vascular endothelial growth factor A	VEGFA	2993.58	2484.5	0	5446.52	2801.55	3998.93	7823.67	1659.82	3362.99	3848.77	23120.4	17405.5	15620.9	27896.7	0	7550.2	0	13422.1	14224.3	14971.5	9799.29	0	23802.7	57876.4	27514.2	10369.4
A0A087WVQ9	EEF1A1	Elongation factor 1-alpha 1	4844.6	0	0	0	0	5665.5	6197.65	5418.77	3353.57	0	6416.04	0	15601.3	5271.57	0	5461.17	0	8506.82	0	0	0	0	14696.1	3662.07	0	0
A0A087WVR1	LTBP4	Latent-transforming growth factor beta-binding protein 4 (Fragment)	5281.56	6766.9	0	4461.73	6992.31	8361.16	4873.9	0	0	3617.18	0	0	0	0	0	1414.09	0	0	0	0	0	0	0	0	0	0
A0A087WWY3	FLNA	Filamin-A	0	0	6664.02	0	0	0	96.9211	4380.44	0	0	0	0	0	0	0	0	0	0	0	0	0	0	0	0	0	0
A0A087WX77	NCAM1	Neural cell adhesion molecule 1	13284.1	14182.8	9269.95	15178.5	8184.05	15692	17520.3	8089.44	16524.9	15315.1	8016.11	8916.61	8222.28	6621	4053.24	5400.01	0	13784.3	14353.7	0	1931.05	7787.02	8022.9	11995.2	5536.25	12574.2
A0A087WXI5	CDH1	Cadherin-1	2249.6	1144.93	0	1747.54	2254.83	0	2925.29	1578.86	0	831.48	3406.35	2118.5	4146.78	2174.58	2511.45	1841.61	5362.39	2509.71	3052.87	5442.31	0	5041.89	0	3150.25	3180.53	1609.1
A0A087WXX2	ALDOB	Fructose-bisphosphate aldolase (EC 4.1.2.13)	2241.51	1101.77	327.182	1717.17	0	2313.79	1555.47	0	1657.16	2357.88	0	0	822.102	320.042	0	0	0	0	0	680.444	1574.36	0	0	0	0	0
A0A087WY35	ITGBL1	Integrin beta-like protein 1	2118.94	1929.11	0	1674.19	2009.72	0	691.47	11505	0	1336.54	0	0	0	0	0	0	0	0	0	0	0	0	0	0	0	0
A0A087WYG6	LYNX1	Ly-6/neurotoxin-like protein 1 (Fragment)	8446.21	10360.8	10628.5	10554.3	9036.92	17644.5	11007.7	2157.88	11515.3	11725.7	0	0	0	0	4172.53	0	0	4510.81	0	6984.83	5372.68	0	3655.63	0	0	0
A0A087WYL5	SEZ6L2	Seizure 6-like protein 2	4976.44	4669.98	2859.5	3746.11	4049.82	6652.39	5326.81	0	5145.96	6862.81	1729.96	0	1676.46	0	0	475.69	0	0	0	0	0	1864.57	0	0	0	1032.23
A0A087WZM2	RNASET2	Ribonuclease T2	6119.46	4946.25	3772.38	3935	3901.16	5945.89	3283.73	5171.41	7280.79	2791.71	5006.16	2773.82	4337.96	3564.79	1040.36	1438.35	0	1008.15	0	7149.38	3760.09	2010.81	4177.24	4060.93	5427.39	3484.05
A0A087X054	HYOU1	Hypoxia up-regulated protein 1	0	4773.93	4489.71	3772.36	0	3436.45	4573.34	4847.05	6866.86	4842.9	5524.01	0	6108.87	6387.03	0	0	0	6350.52	8701.46	0	0	5991.66	0	6389.01	0	0
A0A087X0D5	CTSH	Pro-cathepsin H	3229.9	3873.25	2658.91	4062.43	3747.03	7339.8	5258.32	2602.53	5938.08	3622.73	6946.3	2413.63	3117.49	4391.04	0	683.687	0	4531.89	4692.3	4839.13	0	2675.35	0	5032.89	2540.09	0
A0A087X0I0	TNXB	Tenascin-X	848.198	1274.14	22841.6	655.905	1410.92	1972.22	8617.05	18879.6	1004.01	1720.55	2592.33	18776.7	2264.38	3234.87	0	3226.89	78460.7	2504.34	4043.25	15916.7	2046.48	2454.02	0	6558.01	701.534	728.517
A0A087X0K0	COL15A1	Collagen alpha-1(XV) chain	0	0	0	0	996.247	0	0	755.057	0	0	0	0	0	1493.2	2480.23	5883.14	0	660.909	3323.06	3533.75	2779.46	0	3777.63	1862.94	0	0
A0A087X0M8	CHL1	Neural cell adhesion molecule L1-like protein	37461.9	30250	16621.4	21598.4	28366.2	41017.2	35054.2	15671.2	20637.3	30628	24892.2	18483.7	23243.5	19929.4	9109.95	16657.9	12149.2	23898.2	22431.7	15654.4	8079.57	19308.8	18050.2	25525.9	19051.5	22605.6
A0A087X0S5	COL6A1	Collagen alpha-1(VI) chain	35931.2	32497.3	18746.6	26851.4	25656.4	47055	32759.3	24089.9	23859.7	38612.3	26509.6	15208.6	23174.3	22437.9	13572.8	24129.8	22975.9	18966.4	24686.3	28176.4	31134.8	16725.1	23726	28905.8	21479.1	25050.5
A0A087X0T8	CADM1	Cell adhesion molecule 1	0	16416.1	12431.8	15258.5	0	14449.8	24658.8	13952.5	28234.6	21326.5	11546	0	6374.94	15377.1	0	0	0	24580.6	18541.2	0	2995.59	5926.03	3365.38	18386.2	0	0
A0A087X191	LFNG	Beta-1,3-N-acetylglucosaminyltransferase lunatic fringe	0	857.937	0	833.241	888.452	0	0	1923.4	0	1347.41	0	837.37	464.586	0	0	0	0	0	0	0	0	541.125	0	0	0	1301.25
A0A087X1J7	GPX3	Glutathione peroxidase	506969	501436	311820	424407	407989	522585	599652	396780	550209	755715	338313	192428	506723	345397	317655	385083	390520	536662	402650	521469	450853	212000	495334	660292	488214	441128
A0A087X1L8	LOC102723996	Ig-like domain-containing protein	0	11796.6	6890.61	9194.17	15419.7	15277.2	13710.6	5657.72	5080	9954.55	9411.74	10370.5	12074.3	9405.53	19310	13376.3	0	4228.8	16337.8	0	9225.38	8050.75	12668.9	10746.3	0	15198.6
A0A087X208	AGRN	Agrin	12634.4	10303.5	7212.68	11366.6	12314.9	15735.1	15732	9642.54	10349.1	23931.5	7173.16	5805.21	6779.24	8655.69	9849.16	5589.07	6811.26	11997	3828.37	14873.3	9208.66	4883.62	11887.2	13293.9	9736.71	8735.6
A0A087X232	C1S	Complement C1s subcomponent	94629.5	79676.5	64270	88649.3	97824.9	128381	98732.9	107761	113150	88323.9	102955	101783	85834.4	150033	185608	84097	220866	101108	64644.7	224426	77754.4	77288.2	148338	115353	118956	87964.8
A0A087X2B5	BSG	Basigin (Fragment)	0	4481.7	0	4135.55	1541.62	4998.86	4441.3	2681.81	0	3406.41	0	0	0	0	0	0	0	0	3109.02	6580.72	0	0	0	1975.36	0	0
A0A096LPE2	SAA2-SAA4	SAA2-SAA4 readthrough	2992.03	4610.03	11510.2	10021	11959.9	7439.73	9635.36	27977.8	14107.9	9407.93	20767.6	73735.5	14052.1	17380.1	36694.7	44885.8	69309.7	20534.9	58045.1	5497.95	14817.9	31102.8	119321	38322.5	36879.9	101113
A0A0A0MQY7	CACHD1	VWFA and cache domain-containing protein 1	9703.45	6932.89	5231.68	6053.42	9530.62	7787.83	8802.24	5411.49	0	6915	0	0	0	2556.79	0	0	0	5390.37	0	0	12012.3	0	0	0	0	0
A0A0A0MR55	KLK11	Kallikrein-11	5157.09	5999.88	1786.17	6157.24	1847.09	4259.33	4157.59	0	0	2451.1	0	0	0	0	0	0	0	0	0	0	0	0	0	0	0	0
A0A0A0MRJ6	PCMT1	Protein-L-isoaspartate O-methyltransferase (EC 2.1.1.77)	0	224.184	0	0	0	0	0	1107.25	623.754	0	0	6552.63	0	2245.37	0	0	0	568.123	0	0	0	0	0	0	0	0
A0A0A0MRJ7	F5	Coagulation factor V	41232.6	26699.3	18736.9	28297.3	25014.8	28861.3	23741.5	28967.6	20055.1	34949.9	20751.9	21626.8	29858.2	13873.1	22332.2	18284.2	11062.5	14826.3	21559.4	32605.3	19609.7	15198.1	31166.6	27500.2	17770.8	31813.4
A0A0A0MRZ8	IGKV3D-11	Immunoglobulin kappa variable 3D-11	1.00099e+06	900125	1.81018e+06	982176	1.29389e+06	1.09006e+06	699913	618665	1.46963e+06	1.46515e+06	1366632	1.98992e+06	1.55853e+06	1.02745e+06	2503259	1.59517e+06	3.83452e+06	1.04345e+06	1.84572e+06	2.20132e+06	1.2557e+06	876162	1765755	1.42052e+06	2094587	1.46904e+06
A0A0A0MS08	IGHG1	Immunoglobulin heavy constant gamma 1 (Fragment)	16393688	14348840	27350714	17132544	21866782	14910797	14610486	14639233	23080836	18122350	44843780	46544444	66465148	34176280	30530164	24865900	28252960	28555820	27680748	36550672	29607946	22065330	26601944	30641980	38849780	28770868
A0A0A0MS09	IGHD	Immunoglobulin heavy constant delta (Fragment)	4968.65	1877.87	7449.44	0	13513.1	4480.54	0	4905.7	0	7491.58	0	11471.6	0	4319.32	7021.77	13895.7	0	7536.76	5829.8	11603.6	6237.92	9783.02	8051.77	6421.3	15780.8	0
A0A0A0MS15	IGHV3-49	Immunoglobulin heavy variable 3-49	31731.2	61191.1	37754.6	48882.6	30646	23808	65344.6	15700.8	36340.3	45351.6	50486.5	50009.6	19201.4	34581	40565.4	51237.9	76262.4	44280.4	31532.6	24712.6	27389	24923.9	29612.1	23149.8	84346.7	20497.6
A0A0A0MSA7	EIF4G3	Eukaryotic translation initiation factor 4 gamma 3	824633	7718.52	20867	12860.2	510873	542033	7573.44	4611.28	13619.5	5897.37	36768	35284.1	42987.4	22143.1	70265.9	17520.2	78837	17388.6	64919.9	80817.4	56230.7	15750.3	55837.4	29929.7	63514.3	1.53633e+06
A0A0A0MSA9	PVR	Poliovirus receptor	9152.43	5804.71	4609.13	3453.34	8432.25	7627.88	6398.09	5388.99	4534.53	6289.72	7465.7	7056.07	8611.18	3975.54	8017.24	6507.68	8688.21	1927.66	11021.3	4383.42	5134.31	3829.36	7987.8	7827.24	9008.64	11158.2
A0A0A0MSQ0	PLS3	Plastin-3	4111.3	3009.31	6181.01	4844.77	6363.58	5363.39	3546.32	5997.54	5227.5	4175.69	7721.35	5283.79	13000.4	12615.1	15428	9656.25	16579.8	8435.92	14415.3	10753	16905.2	7874.66	12195.4	8320.48	12799.4	13924.3
A0A0A0MSV6	C1QB	Complement C1q subcomponent subunit B (Fragment)	8288.86	7403.32	5056.91	6204.93	7618.29	11327.4	6793.72	14607.1	10314.3	4302.43	20463.5	6251.61	4792.17	21388.3	8833.85	8957.4	3916.45	18103.4	8435.25	11185.4	5728.15	17131.4	12144.2	19053.7	7971.01	5072.44
A0A0A0MSX3	DDR1	Receptor protein-tyrosine kinase (EC 2.7.10.1)	0	0	0	0	0	0	843.503	0	0	292.822	0	0	0	0	0	0	0	482.888	0	0	0	0	0	0	0	0
A0A0A0MSY7	TK2	Thymidine kinase 2, mitochondrial	11867.4	17817.5	23628.5	7842.51	0	12214.9	0	3100.22	0	0	19261	0	0	0	0	7671.98	0	0	0	0	12278	19712.1	0	0	0	2707.43
A0A0A0MT36	IGKV6D-21	Immunoglobulin kappa variable 6D-21	17077.8	29017.3	14795.5	6254.67	37151.6	12230.9	20258.1	13038.8	33454.4	6353	9396.03	13166	14546.7	3072.56	38355.7	28729.9	74819.6	9525.3	22955.7	34391.4	25236.8	7878.38	10233.1	11414.9	5491.19	21931.3
A0A0A0MT69	IGKJ4	Immunoglobulin kappa joining 4 (Fragment)	14272.4	1068.84	6337.95	0	0	0	0	0	0	0	0	0	0	0	0	12922.2	0	0	0	0	0	3058.26	0	0	0	27191.4
A0A0A0MT71	C16orf89	UPF0764 protein C16orf89	817.234	1918.26	1021.56	260.42	482.698	752.284	149.969	0	0	258.183	976.77	0	0	0	0	306.209	0	0	0	0	0	0	0	0	0	0
A0A0A0MT89	IGKJ1	Immunoglobulin kappa joining 1	17124.6	18608.5	25665.3	20427.1	11317.7	13117.2	25153.2	9582.32	17911.1	12387.4	21060.9	26075.4	16499.8	12898.5	19690.7	26934	91845.8	17545.2	36988.5	20504	40280.7	27408.4	17710.1	37428.6	25749.1	21401.4
A0A0A0MTH0	Neuroligin-4, X-linked	NLGN4X	0	123967	0	0	0	241695	210427	157521	74168	1335.79	0	0	0	159672	0	109037	0	183158	0	0	334839	0	0	0	495013	0
A0A0A0MTI5	DBI	Acyl-CoA-binding protein	2209.89	0	0	0	0	0	725.683	1193.67	1459.86	1901.7	0	0	0	1947.55	1425.55	0	0	0	0	5605.35	2985.65	0	0	0	0	0
A0A0A0MTS2	Glucose-6-phosphate isomerase (Fragment)	GPI	561.204	1341.21	0	1328.59	0	0	842.74	0	966.825	1243.88	0	0	1029.19	2678.9	0	0	0	6726.39	0	0	3124.77	0	0	0	0	0
A0A0B4J1U7	IGHV6-1	Immunoglobulin heavy variable 6-1	107941	112779	247789	133343	156068	285319	137535	90196.8	111979	236957	214987	210754	232298	177808	753534	170233	347937	127172	228929	252064	267497	172123	173709	259386	240431	240439
A0A0B4J1V0	IGHV3-15	Immunoglobulin heavy variable 3-15	4239.88	8053.77	10867.3	5742.62	1659.52	3850.96	8606.07	5321.36	11884.1	15794.3	14101.8	7270.49	7264.65	13723.7	16540.9	6968.28	19046.9	13037.9	10006.7	16007.1	13260.3	9250.55	9608.36	12212.1	14182.7	7271
A0A0B4J1V2	IGHV2-26	Immunoglobulin heavy variable 2-26	11590.2	6012.21	47030.2	26565.3	15568.7	11697.6	23677.9	9404.97	28081.1	17378.4	55829.9	39056.8	44808.7	31055.8	0	43850.3	16325.2	16925.4	52075	14587.5	15817.5	10804	41182.8	37689.1	50361.5	57972.5
A0A0B4J1V6	IGHV3-73	Immunoglobulin heavy variable 3-73	3004.89	12285.5	0	3652.64	1698.99	4152.95	3058.38	0	7363.66	6133.02	8600.57	6436.84	4108.48	10277.5	0	2078.62	20410.6	6819.84	2830.44	4978.76	4226.28	5786.59	4438.93	6457.18	10191.8	2656.21
A0A0B4J1X5	IGHV3-74	Immunoglobulin heavy variable 3-74	827600	533761	681745	467394	1168914	793519	734241	476250	492110	810698	1.2143e+06	819968	1.12771e+06	464708	1.28361e+06	699478	3249205	552933	862516	1.04003e+06	421494	618359	657015	779588	1.17354e+06	656297
A0A0B4J1Y8	IGLV9-49	Immunoglobulin lambda variable 9-49	16389	8084.98	51335.7	10287.7	8642.35	11298.5	19478.7	31097.1	25415.6	5101.53	22208.2	26398.2	9522.45	27861.1	23055.2	0	51714.9	35873.1	11376.9	28485.5	25110.4	12100.7	11972.1	61408.4	34373.6	0
A0A0B4J1Y9	IGHV3-72	Immunoglobulin heavy variable 3-72	199990	254160	390839	160973	275133	266294	273653	170671	242612	260218	392242	507160	641662	338867	626054	398618	991721	243186	300361	543917	275003	330252	393858	371236	621218	551906
A0A0B4J231	IGLL5	Immunoglobulin lambda-like polypeptide 5	1.12386e+06	1.29632e+06	1.89317e+06	1.75656e+06	1.27364e+06	868415	1.45509e+06	1.36209e+06	1.26312e+06	813393	2.50701e+06	1.8017e+06	2.04783e+06	1.78091e+06	2.50667e+06	2.04469e+06	3.12623e+06	1.2954e+06	1.58802e+06	1.45356e+06	1.21688e+06	1.88449e+06	1.65164e+06	2.14826e+06	2.61872e+06	1508792
A0A0B4J2B5	IGHV3OR16-9	Immunoglobulin heavy variable 3/OR16-9 (non-functional) (Fragment)	1.07804e+06	1.13564e+06	1.58381e+06	958385	984497	786412	1.39546e+06	978442	1247962	1824500	2.15824e+06	1.63976e+06	1567953	1.26836e+06	2732751	2000679	3.46364e+06	1.34405e+06	1.8134e+06	2.04755e+06	7583659	1.62096e+06	6086607	10436727	9147952	8601125
A0A0C4DFP6	CRTAC1	Cartilage acidic protein 1	154769	124822	81015.3	101759	180359	162731	177549	72780.4	180588	159372	52958.5	67747.8	95118.3	51855.2	178408	80454.2	185853	52174.6	74870.6	212173	64785.4	69354.5	88800.8	66265.4	74383.3	94591.6
A0A0C4DFP8	TMEM67 hCG_1643235	Meckelin (Transmembrane protein 67 isoform 1) (Transmembrane protein 67, isoform CRA_a)	0	0	0	0	0	185.761	0	1792.7	0	0	0	0	0	1182.33	0	0	0	0	0	0	0	0	0	0	0	0
A0A0C4DFZ2	ARSA	Arylsulfatase A	2909.7	1907.22	990.267	2654.69	5893.03	0	4231.46	1403.11	2107.8	987.542	0	0	0	0	0	0	0	0	0	0	0	0	0	0	0	0
A0A0C4DGB2	GCLC	Gamma-ECS (EC 6.3.2.2) (Gamma-glutamylcysteine synthetase)	0	0	7217.97	3023.93	0	0	0	4871.24	0	0	0	0	0	5681.13	0	0	0	0	0	0	0	0	0	0	0	0
A0A0C4DGC1	CXCL14	C-X-C motif chemokine 14	0	306.419	1543.84	0	0	0	0	0	0	0	1415.52	0	0	2313.25	0	0	0	0	0	1467.82	0	0	0	0	0	2984.74
A0A0C4DGL1	MAN2A2 hCG_32578	Alpha-mannosidase 2x (Mannosidase, alpha, class 2A, member 2, isoform CRA_f)	6117.37	3880.21	3988.16	2942.89	3122.88	3865.95	3607.09	3409.49	3437.61	4211.29	0	3297.42	1875.62	1314.28	0	760.758	0	2384.94	0	0	0	998.628	1374.16	3114.16	0	1943.66
A0A0C4DGN2	SHBG	Sex hormone-binding globulin (Fragment)	4415.16	2095.24	6179.31	859.647	3566.22	4501.94	2687.84	2347.25	4075.02	3591.22	3050.84	9078.4	8003.57	4717.79	12565	4463.41	15179.1	4466.31	6511.79	3818.35	0	5629.36	7053.66	4923.17	8480.55	11598.1
A0A0C4DGV8	SEMA3B	Semaphorin-3B	7349.27	4481.03	14440.8	6535.62	9281.07	16231.5	7498.62	12625.1	11236.9	3209.79	16297	15259.9	15686	8617.03	17471.5	10864.8	0	10305.8	0	10427.4	16209.9	14836.3	19057.1	9949.91	0	5477.88
A0A0C4DH24	IGKV6-21	Immunoglobulin kappa variable 6-21	2960.95	6803.87	6475.05	49289.8	8079.99	3398.19	0	2465.1	0	13954.6	21617	11159.6	34380.7	25876.3	13764.8	19026.2	35539.3	6974.22	4947.32	18573.6	1846.14	28982.8	15604.2	21880.9	35159.2	5609.61
A0A0C4DH25	IGKV3D-20	Immunoglobulin kappa variable 3D-20	341872	277228	522396	242083	509666	316785	337767	244798	400552	579372	529015	855789	461682	387335	1.07268e+06	728481	937820	378212	623670	888282	388231	339685	502315	614622	738650	675452
A0A0C4DH29	IGHV1-3	Immunoglobulin heavy variable 1-3	2347.26	3190	0	3981.43	1639.41	763.81	3274.51	2671.45	7586.96	5162.7	1570.54	0	11894.4	4871.32	4559.21	1270.04	8731	4468.32	0	0	4219.57	4538.68	2622.3	2518.44	0	0
A0A0C4DH34	IGHV4-28	Immunoglobulin heavy variable 4-28	21574.4	24740.3	54470.8	44990.1	29228.8	31735.7	30240.2	19100.5	25130.1	4471.6	106012	4087.42	27986.5	9042.57	0	30775.1	11971.9	23228.2	1573.69	6629.91	39886.1	37614.1	64858.2	21261.8	0	61728.9
A0A0C4DH35	IGHV3-35	Probable non-functional immunoglobulin heavy variable 3-35	15973.4	18477.8	13281.1	12383.3	26512.2	20767.5	23219.5	8563.52	27602.7	11282	10369.9	9709.92	11828.2	9902.61	13981.8	5988.24	31306.3	10078.1	28471.7	21584.6	26021.8	13527.2	11328.4	11445.8	15797.6	8740.37
A0A0C4DH36	IGHV3-38	Probable non-functional immunoglobulin heavy variable 3-38	12496.7	10256.6	5548.17	7545.81	7776.47	6958.1	9775.3	6952.6	1513.94	6324.04	5827.48	5786.83	19623.1	1273.91	0	3423.01	23021.7	3044.03	8754.2	15556	7752.58	4210.15	11430	6377.92	2524.42	4806.6
A0A0C4DH38	IGHV5-51	Immunoglobulin heavy variable 5-51	15502.3	14810.1	24189.9	26473	24996.9	14833.1	16539.1	10362	18742.6	19843.7	15235.8	10524.2	13596.7	14284.1	28919.3	27606.4	22136.5	21890.6	38343.1	7993.82	28386	13112.4	18474.1	13541.6	16850.1	12589.6
A0A0C4DH41	IGHV4-61	Immunoglobulin heavy variable 4-61	29855.3	48133.6	58111.2	58782.5	41722.1	35364.9	55049.9	36332.8	52698.1	88108.6	62010.9	16322.2	23409.6	52724.8	32010.7	34568.3	27054.1	79351.1	88579.1	82077.4	46911.3	48257.2	31112.5	51182	38771.9	23911.3
A0A0C4DH43	IGHV2-70D	Immunoglobulin heavy variable 2-70D	194563	146771	17851.5	229585	198993	15087.5	155167	197840	299538	237460	401482	397211	9033.47	223718	13986.2	330881	522494	360672	376540	209992	5713.85	13174.3	315447	5508.42	7487.23	130561
A0A0C4DH72	IGKV1-6	Immunoglobulin kappa variable 1-6	5116.3	2250.87	982.667	6036.94	13657.4	2132.77	6302.38	1976.43	5127.83	5753.26	3870.61	9556.99	1685.51	2409.22	6845.11	9829.41	0	4186.77	496.426	6619.12	5075.48	3526.13	16778.6	9204.65	9670.4	0
A0A0D9SES4	CNTNAP2	Contactin-associated protein-like 2 (Fragment)	0	0	0	0	0	0	0	0	0	2899.15	0	0	0	0	0	0	0	0	0	0	0	0	0	0	0	0
A0A0G2JIW1	HSPA1B	Heat shock 70 kDa protein 1B	0	964.318	0	0	1586.37	0	975.233	4097.92	0	6977.14	0	0	0	2654.88	0	0	0	0	0	0	4576.63	0	0	0	0	0
A0A0G2JRQ6		Ig-like domain-containing protein (Fragment)	66593.3	37267	60277.7	75979	62934	73945.5	61486	24836.5	63371.9	73630.7	63852.8	82064.7	102150	62124.1	102837	91264.8	77205	56706.4	85544.9	61025.3	60599.1	56701.1	86159.8	62936.9	118944	167367
A0A0G2JS06	IGLV5-39	Immunoglobulin lambda variable 5-39	18798.1	4726.22	6371.9	74766.2	6928.33	9348.2	13908.1	5060.17	5153.04	22190.7	13748.7	9609.42	0	15277.1	29541.6	9216.19	29030.6	12372.9	12010.7	23773.4	0	16755.5	24813.1	30344.8	14114	0
A0A0J9YW62		IGv domain-containing protein (Fragment)	0	0	0	2456.34	0	0	0	0	0	0	3681.78	0	2277.55	0	0	0	0	0	3117.91	0	0	0	0	0	0	0
A0A0J9YY99		Ig-like domain-containing protein (Fragment)	80545.7	61356.4	59097.4	48681.3	56242.5	56962.5	77627.7	45285	66373.9	67805.9	173803	47510.4	70276	101478	124463	70883.9	321165	64073.8	168011	261860	59005.2	58719	128868	196281	186544	93351.2
A0A0S2Z4L3	PROS1	Vitamin K-dependent protein S (Fragment)	69110.2	40289.6	32526.4	39079	56886	72573	43403.3	46324.9	38526.6	44845.3	87777.6	72445.4	59295.1	62194.3	78025.5	90622.9	99382	46630.7	74130	62533	35139.8	56910	89518.7	80195.5	91572.4	92437.7
A0A0U1RQC5	NRXN3	Neurexin-3-beta	9177.56	14746.4	5775.62	9999.02	6518.73	15033.9	13259.4	7837.19	11131	15023.8	6071.85	3575.53	6069.63	4945.34	0	3342.42	14181.5	5780.12	7178.75	7759.51	4845.56	23612	17478	5575.1	6357.94	1982.5
A0A0U1RR20	Proteoglycan 4	PRG4	2146.46	7647.59	4109.58	7194.04	4410.38	3577.25	1790.23	3040.85	4530.56	2768.61	5721.26	4260.96	3253.96	8971.41	3372.87	2551.04	0	5111.32	1672.8	2687.86	2971.56	1882.97	0	2620.37	7727.45	11305.3
A0A140T912	HLA-C	HLA class I histocompatibility antigen, C alpha chain	3443.07	6417.1	0	6169.52	2881.24	10136.3	4531.33	5616.36	11837.5	6764.41	12528.9	0	4067.76	7756.99	4648.09	8758.3	16547.3	12955.4	10558.3	13588.9	13817.3	0	0	6450.19	0	0
A0A1B0GTL7	CNTN2	Contactin-2 (Fragment)	19723.5	13187.2	0	6291.12	22197	17434	7895.73	636.906	1868.02	6656.32	0	0	0	0	0	0	0	0	0	0	0	0	0	0	0	0
A0A1B0GTM3	ASAH1	Acid ceramidase	13387.6	13876.7	8543.53	16145.3	25045.1	14552.7	16678.5	9867.55	20117.2	15153.2	5421.79	9024.82	7721.84	5193.25	0	3621.26	0	9637.97	5463.19	0	2003.61	6798.39	2281.06	5510.67	1976.67	12121.1
A0A1B0GUU9	Immunoglobulin heavy constant mu (Fragment)	IGHM	11544.4	3231.99	12199.8	2457.86	32782.3	14058.9	8274.1	58313.6	16305.1	9871.7	221106	38181.2	58200.1	570927	28174.6	47443	3.59891e+06	45728	31540	35759.9	67949.3	45608.1	41724.1	29668.9	54206.4	73187.8
A0A1B0GV23	CTSD	Cathepsin D (EC 3.4.23.5)	817975	334660	233848	620841	382130	575336	327608	766163	544980	641018	1.16518e+06	549603	658014	545626	392270	932610	82031.5	470114	748253	327177	316773	199059	776152	436869	495400	633367
A0A1B0GV53	CLEC19A	C-type lectin domain family 19 member A	16683.8	15690.5	11552.8	8855.98	8684.69	35039.3	16245	16080.8	9519.36	19509.8	9136.27	14360.2	17907.1	13251.6	12896.4	20151.5	0	13370.6	7052.34	33422.9	7309.35	7439.23	18722.2	17055.3	11833.7	18962.7
A0A1B0GVB9	ATP6AP2	ATPase H(+)-transporting lysosomal accessory protein 2 (ATPase H(+)-transporting lysosomal-interacting protein 2) (Renin receptor) (Renin/prorenin receptor)	31522.1	13021.4	11455	15171.7	3923.13	24457.6	12638.6	30115	24937.5	32048	19403.4	16105.4	9897.74	21362.3	79803.1	12549.2	0	6848.46	9893.31	6552.45	12389.6	14912.5	16827.7	12025.8	6125.09	17728.6
A0A1C7CYX9	DPYSL2	Dihydropyrimidinase-related protein 2	0	0	0	0	0	0	159.782	0	0	0	996.496	0	0	203.681	0	0	0	1048.18	0	0	0	248.521	0	0	0	206.822
A0A1W2PNW4	FLT1	Vascular endothelial growth factor receptor 1	2653.48	860.525	11801.2	732.754	3156.62	87214.9	7167.33	64353.2	10702.8	0	4470735	5815015	6.74654e+06	3828426	384760	1.18485e+06	61198.8	953108	878999	279018	0	0	2308.52	0	0	211167
A0A1W2PQB1	FCGR3A	Fc of IgG low affinity IIIa receptor isoform 1 (Fragment)	3362.33	2814.86	5517.4	3696.52	5279.77	4921.65	3568.7	2868.83	857.79	2921.4	3794.24	7209.42	4882.69	3553.59	3743.86	6999.46	6535.42	2525.96	7973.53	4997.19	4493.13	4522.22	6006.37	5962.14	8461.67	8877.8
A0A286YES1	IGHG3	Immunoglobulin heavy constant gamma 3 (Fragment)	72039.2	97988.1	321551	77987.5	116069	35079.2	53521.9	30031.3	32164.1	67637.4	99809	154434	59113.9	125814	43000.9	37563.5	71204.7	171626	178820	200369	90571.2	162258	100037	36465.8	148975	158751
A0A286YEY1	IGHA1	Immunoglobulin heavy constant alpha 1 (Fragment)	2.21543e+06	834383	2.66657e+06	1.01347e+06	1.14702e+06	1.84948e+06	909588	1.89145e+06	935458	890122	3.31913e+06	2.31467e+06	2.18379e+06	1.80316e+06	2379754	3.68837e+06	2528727	2585200	2739385	1.60189e+06	1.94785e+06	3.72233e+06	1.64305e+06	2.07944e+06	3936517	2.12965e+06
A0A286YEY4	IGHG2	Immunoglobulin heavy constant gamma 2 (Fragment)	5462179	9255778	12090774	8806450	14030180	10024064	9011329	3736853	8909181	9921519	9135566	13706432	11909718	4337360	15819152	10904899	23544814	6925236	10193102	16567961	6492159	11574149	11005376	11462242	16219091	13738193
A0A286YEY5	IGHA2	Immunoglobulin heavy constant alpha 2 (Fragment)	2.06769e+06	778014	1580896	830642	910848	1.30318e+06	724727	1.09958e+06	661612	618446	2.10036e+06	2603187	1.98512e+06	1.462e+06	2230340	2.87141e+06	2.25473e+06	1.52765e+06	1.95313e+06	991852	1.21561e+06	2170539	1.00967e+06	1.79555e+06	2.88347e+06	1.4602e+06
A0A286YFF7	PPT1	Palmitoyl-protein hydrolase 1 (EC 3.1.2.22) (Palmitoyl-protein thioesterase 1)	11865	3616.64	7979.44	7203.42	6875.66	11249.6	7505.48	5096.98	9245.63	6759.41	9890.17	11175.7	8838.69	8921.52	0	7442.84	0	5465.01	0	0	0	3426.92	6546.98	7402.44	0	0
A0A286YFJ8	IGHG4	Immunoglobulin heavy constant gamma 4 (Fragment)	41198.8	197012	265779	91193.1	34378.9	31721	113386	208655	136120	65739.8	226122	223131	224089	100837	126394	24457.5	41408.7	101828	535352	106032	17284.9	23464.3	129404	145399	194426	62145.9
A0A2Q2TTZ9	IGKV1D-33 IGKV1-33	Immunoglobulin kappa variable 1-33 (Immunoglobulin kappa variable 1D-33)	135505	202125	254991	260900	166397	129128	163624	133646	162470	215857	279823	181466	218068	173313	247210	196430	297727	255298	278795	248685	178341	236650	159449	268996	278126	193590
A0A2R8Y3M9		Uncharacterized protein	240027	188224	150990	158110	241862	238281	135233	132859	165927	144508	164630	250079	212619	162763	281992	223863	218705	183818	309412	163715	228992	191239	259969	159783	280217	232369
A0A2R8Y3T0	COCH	Cochlin	52311.8	22063.2	0	20771.7	19936.7	28653.9	27925.4	22155.9	36169.7	26643.9	9556.92	9883.54	15403.2	7568.76	10713.2	17313.3	0	16709.3	0	18428.7	9607.62	11363.9	16708.5	16978	0	10805.6
A0A2R8Y420	EPB41	Band 4.1 (Erythrocyte membrane protein band 4.1) (Protein 4.1)	0	0	0	0	0	0	0	2082.44	0	0	0	0	0	812.214	0	0	0	0	0	0	0	0	0	0	0	0
A0A2R8Y430	GSS	Glutathione synthetase (GSH-S) (EC 6.3.2.3)	2154.17	1039.52	3782.01	773.504	3879.5	3880.59	1274.29	3733.58	3166.31	1816.89	1700.09	0	2482.99	5832.62	1868.15	5976.88	0	3451.76	0	4764.51	4338.36	1518.82	4113.11	0	0	3555.4
A0A2R8Y7U1	TPP1	Tripeptidyl aminopeptidase (EC 3.4.14.9) (Tripeptidyl-peptidase 1) (Tripeptidyl-peptidase I) (Fragment)	41764.8	30674.5	19811.5	45208.2	38716.7	37049.4	43450.6	24188	35869.6	47121	18439.7	18768.7	19220.3	13479.2	1986.68	10239.8	0	17303.5	16106.9	11114.1	9733.62	10230.2	11101.9	12238.1	10152.6	8482.29
A0A2R8Y7X9		GLOBIN domain-containing protein	0	0	0	0	0	0	0	46182.6	0	0	3993.15	0	5006.46	69809.7	0	21872.7	0	798.372	0	0	0	0	1533.76	0	0	0
A0A2R8YEC9	MANBA	Beta-mannosidase (EC 3.2.1.25) (Lysosomal beta A mannosidase) (Mannanase)	4515.28	4563.6	4790.64	5629.53	4149.51	5040.28	4892.27	3888.57	3751.73	4099.35	6192.71	8558.16	4768.95	3667.73	0	815.693	0	4992.12	0	4370.57	2511.57	0	3229.41	4937.45	2200.21	0
A0A2U3TZL5	CD59	CD59 glycoprotein (MAC-inhibitory protein) (Membrane attack complex inhibition factor) (Protectin) (Fragment)	33352	27198.4	19440.2	16637.1	39538.1	38125.3	13605.2	11153.1	8298.68	12685.9	41714.8	47876.4	55920.2	3301.17	100299	38954.9	18604.3	4223.3	3947.98	7788.9	33681.6	22802.6	35082.7	10461.8	9044.91	105128
A0A2U3U034	ARSB	Arylsulfatase B	9764.14	4171.86	3938.86	5441.69	4334.11	6342.5	2657.23	2972.12	4092.78	5574.05	0	0	0	0	0	0	0	3154.67	0	0	0	0	0	435.211	0	0
A0A3B3IQ51	CFHR2	Complement factor H-related protein 2	14409.4	5043.98	14156.3	5858.67	4002.97	11123.1	5294.87	2864.27	10770.1	5672.75	0	0	4493.53	921.688	5031.88	6548.93	5869.82	3313.11	0	4625.54	2640.22	4866.36	2320.65	0	5047.69	2067.91
A0A3B3IRN5	FMOD	Fibromodulin	280858	377662	525138	136390	406673	245627	40909.5	128482	30147.6	13212.7	555883	776872	12843.9	9164.05	1.62016e+06	356466	19886.6	10290	12867.4	41814.7	3422.63	53386.3	55147.6	89864.7	8619.11	857255
A0A3B3ISD1	FGFR1	Fibroblast growth factor receptor (EC 2.7.10.1)	3957.13	2633.97	973.47	3064.84	3397.19	4083.08	6200.93	1529.82	0	3544.56	0	0	0	0	0	0	0	0	0	0	0	0	0	0	0	0
A0A3B3ISR2	C1R	Complement subcomponent C1r (EC 3.4.21.41)	26470.8	20210.5	10843.7	17859.7	27188.6	33011.4	24361.5	24508.4	20573.3	12516.9	20364.6	8906.55	6141.2	19376.5	51950.3	21327.2	52466.8	19613	15875	65544.1	20339	11731.9	36092.3	23075.7	24602.7	17072.7
A0A3B3ISS6	GPNMB	Transmembrane glycoprotein NMB	26966.9	19850.9	16166.5	24970.9	51035.8	29621.3	45921.3	16626.2	35537.3	19656	38952.2	31379.9	25294.6	44253.6	66365.5	28539	91330.3	41591	40111.1	74261.3	19823.4	16602	40283.3	29704.3	31752.6	66631.3
A0A3B3IT96	ADA2	Adenosine deaminase 2 (Fragment)	1819.79	2426.25	0	0	0	2124.62	2745.64	0	0	0	13937.7	4604.59	4953.57	7896.6	0	0	2565.76	4250.97	6570.01	4123.98	1770.94	0	0	6496.59	0	3912.77
A0A3B3ITY6	CLSTN1	Calsyntenin-1 (Fragment)	129339	105555	54003.7	58961.1	105792	143982	97998.7	9945.29	28715.4	127461	10100.3	17986.1	26069.5	10621.1	17128.8	22090.2	5009.37	14646.7	20843.7	25917.6	31794.7	18399.3	12011.2	12427.4	20872.7	27558.1
A0A3B3IUC0	ITM2B	Integral membrane protein 2	5320.53	4938.51	1218.53	0	3901.11	6205.35	3326.27	1126.25	3290.8	7905.29	0	0	0	0	0	0	0	0	0	0	0	0	0	0	0	0
A0A3B3IUD5	QPCT	Glutaminyl-peptide cyclotransferase (EC 2.3.2.5) (Fragment)	18191.2	17065.3	14507.3	22471.7	22224.3	20981.2	27017.6	19778.8	23014.3	19011	24484.8	11968.2	23802.9	16853	24994.2	18069.5	39493.2	26431.3	19839.5	38652.8	13574.5	12813.7	39238	21412.4	26276.7	21556.3
A0A3B3IUE0	IGFBP6	Insulin-like growth factor-binding protein 6	75115.4	99753.2	38983.3	94427.1	83839	80237.4	95947.2	20991.9	65710.9	62669.2	17519	44772.9	37324.5	27976.8	102713	37424.2	79797.2	34590.2	37512.2	84379.5	37573.3	37277.7	45920.2	34414.3	52976.7	34756.1
A0AVL1	ADAM9	ADAM9 protein (Disintegrin and metalloproteinase domain-containing protein 9)	0	1928.63	736.086	2349.84	0	0	1913.55	650.76	1575.11	1768.36	0	0	0	1610.2	0	0	0	1020.88	0	0	0	0	0	1305.03	0	0
A0M8Q6	IGLC7	Immunoglobulin lambda constant 7 (Ig lambda-7 chain C region)	0	0	0	0	0	0	0	0	0	0	0	0	0	0	0	0	0	0	0	0	0	0	0	0	0	5125.2
A1L4H1	SSC5D	Soluble scavenger receptor cysteine-rich domain-containing protein SSC5D (Soluble scavenger protein with 5 SRCR domains) (SSc5D)	996.044	3501.28	0	832.266	367.358	839.38	3207.76	174.901	0	0	0	0	0	0	0	1906.97	0	1322.74	1495.55	0	0	0	0	0	0	0
A2A2V1	PRNP	Major prion protein (Fragment)	9190.16	15960.3	4967.71	15416.7	8706.82	17377.6	11385.9	0	6502.29	13079.7	0	0	0	0	0	1309.67	0	1015.47	3206.55	0	0	0	0	0	0	0
A2A3C1	ADGRB2	Adhesion G protein-coupled receptor B2	10768.8	9655.14	2412.2	5460.16	10732.1	13692.4	9477.83	2924.44	4766.66	11642	4633.01	0	4312.46	2728.28	0	6793.2	0	3349.43	5028.91	0	1094.95	1997.95	5215.99	5082.6	0	8398.36
A6NEC2	NPEPPSL1	Puromycin-sensitive aminopeptidase-like protein (EC 3.4.11.-)	0	0	0	0	0	0	0	0	0	0	0	0	0	0	0	0	0	0	0	0	0	0	0	0	0	0
A6NGN9	IGLON5	IgLON family member 5	2774.47	5062.22	1979.82	3558.44	7335.33	2900.7	3896.59	1240.69	3704.94	4489.58	9271.69	0	0	2543.08	0	5836.62	0	0	0	0	0	0	0	0	0	0
A6NJA2	USP14	Ubiquitin carboxyl-terminal hydrolase (EC 3.4.19.12)	0	0	0	0	0	0	0	2125.77	0	0	0	0	0	2098.34	0	0	0	0	0	0	0	0	0	0	0	0
A8MVZ9	ALDOC	Fructose-bisphosphate aldolase (EC 4.1.2.13)	9803.37	3713.58	4757.28	4069.59	5999.06	5419	5878.53	2727.98	6205.72	7471.76	5888.9	4359.41	5604.38	7377.07	9500.47	8167.7	0	6224.11	4938.3	3861.5	9261.6	4049.65	8646	5359.96	2838.05	8361.61
A8MXB9	SUMF2	Inactive C-alpha-formylglycine-generating enzyme 2	431.4	727.416	1175.53	0	2413.63	0	838.264	254.903	1543.53	0	0	0	0	398.737	0	3666.8	0	0	0	0	0	0	0	0	0	2689.6
B0QYF8	MB	Myoglobin (Fragment)	0	0	0	0	0	0	0	0	0	0	0	0	0	0	0	0	0	0	2266.64	0	0	1126.91	0	0	0	0
B0QYH4	SEZ6L	Seizure 6-like protein	14259.9	14416.6	5879.01	9551.15	11013.9	11498.9	11526.5	5643.13	6752.41	13409.7	5631.72	0	6653.02	0	0	0	0	5596.78	5585.35	0	0	4441.71	0	3928.83	0	0
B0YIW2	APOC3	Apolipoprotein C-III (Apolipoprotein C3)	29402.9	8024.77	36462.7	5198.48	6862.54	18843.7	9201.27	66188.6	6100.48	22820.7	62838.5	76414.7	46658.7	81631.7	64658.2	108828	135498	15764.3	43634.1	36439	7107.94	61958.8	87951.2	53346.8	45321.7	139632
B0YJC4	VIM	Vimentin	0	767.42	0	0	0	2375.45	1065.05	5159.24	1441.44	1001.22	5754.4	1254.8	0	11125.9	2928.91	5274.99	0	4887.01	3701.76	1384.88	3952.96	0	6040.3	4222.97	3634.31	6650.05
B1AHL2	FBLN1	Fibulin-1	12979.7	12074.5	9822.58	3577.91	11575.6	14043.3	749.653	1655.76	0	0	14587.8	10441.4	5852.37	0	16193.5	12599.4	0	0	0	0	14628.7	7442.22	5758.32	0	0	27160.6
B1AK87	CAPZB	F-actin-capping protein subunit beta	0	0	0	0	327.438	0	0	1064.83	0	0	0	0	0	3216.15	0	0	0	0	0	0	0	0	0	0	0	0
B1AKZ9	BMP7	Bone morphogenetic protein 7	2618.82	0	0	2709.86	763.592	3916.08	2959.43	0	0	4161.61	0	0	0	0	0	0	0	0	0	0	0	0	0	0	0	0
B1ALD9	POSTN	Periostin	0	0	0	0	0	0	0	0	0	0	0	0	0	0	0	3418.78	0	0	1471.61	0	0	0	0	0	0	0
B1AP13	CD55	Complement decay-accelerating factor	3674.33	2706.62	843.564	1817.05	2627.47	3556.63	3033.03	0	0	2285.61	0	0	0	0	0	0	0	0	0	0	0	258.77	0	0	0	0
B1B1J6	TAFA5	Chemokine-like protein TAFA-5 (Fragment)	549.455	549.896	0	0	995.186	1433.05	764.416	0	0	1335.94	0	0	0	0	0	0	0	0	0	0	0	0	0	0	0	0
B4DV12	UBB	Polyubiquitin-B (cDNA FLJ51326, highly similar to Homo sapiens ubiquitin B (UBB), mRNA)	0	5171.33	7035.76	6692.54	2503.98	4776.48	8164.84	27341.5	15492.8	8620.05	4804.89	0	5853.48	27981.3	0	2606.75	0	14928	9974.32	9607.26	15451.8	4689.7	11452.5	7296.6	0	0
B4E1Z4		C3/C5 convertase (EC 3.4.21.47) (Complement factor B) (Complement factor B Ba fragment) (Complement factor B Bb fragment)	354361	163502	325242	207528	524690	160008	160283	257831	253947	189811	484068	762720	497321	470353	1.09001e+06	640374	856511	408399	680053	637464	560479	637584	723987	670789	799569	618153
B5MBX2	TCN2	Transcobalamin-2	0	0	0	203.536	0	0	0	0	0	0	0	0	0	0	0	0	0	0	0	0	0	0	0	0	0	0
B5MDF5	RAN hCG_1744585	GTP-binding nuclear protein Ran	0	0	0	0	0	0	0	17428.3	0	1306.37	0	0	0	8250.92	0	1360.86	0	2188.96	0	0	3068.61	0	0	0	0	0
B7WNR0	ALB	Albumin	48166.7	51484.4	39922.4	51211	30381	19923	69299.7	55265.3	73399.6	36425.8	76963.5	103039	118701	91702	141478	25722.8	223091	80093.6	96500.3	141978	60965.7	33904.8	74293.9	126566	107010	22861.1
B7Z4G8	APLP1	Amyloid-like protein 1 (cDNA FLJ56046, highly similar to Amyloid-like protein 1 (APLP)(APLP-1))	67449.5	62759.6	31467.8	49443	53480.9	65934.5	62589.3	35306.3	62730.1	63382.3	28235	30081.4	29455.1	16047.8	699.24	22411.7	0	45554.2	35000.4	1492.92	10352.5	23397.8	22517	34424.8	29030.8	29447.7
B7Z6Z4	MYL6	Myosin light polypeptide 6 (cDNA FLJ56329, highly similar to Myosin light polypeptide 6)	0	0	0	3066.92	0	0	0	2679.46	0	2254.17	0	0	0	2925.43	0	0	0	0	0	0	0	0	0	9461.89	0	0
B7ZKR5	BMP1	BMP1 protein (Bone morphogenetic protein 1)	0	0	0	0	0	322.894	0	0	0	0	0	0	0	2444.19	0	0	0	0	0	0	0	0	0	0	0	0
B8ZZ51	MDH1	Malate dehydrogenase, cytoplasmic	5891.73	6365.27	3195.35	8432.88	8755.17	6508.56	7517.61	11206.9	8842.58	7790.13	0	1888.56	0	21723.6	3942.91	24026.5	0	19212.8	4463.14	0	11797.9	0	15808	0	0	10459.8
C9IZ46	SHISA5	Protein shisa-5 (Fragment)	54056.2	55237.1	38438.9	0	59972.6	37836.7	78861.8	28972.5	62515	61992.8	0	14503.1	76371.3	41016.3	0	35916.9	0	59780.9	42552.8	49094.9	51259.9	13567.8	43143.2	94706.4	0	35293
C9IZG4	CUTA	Protein CutA	75810.9	76407.5	25156.1	60517.4	77971.2	71393.1	93015.2	26762.1	34115.2	66128.1	16524.4	9677.4	33592.2	26563.3	11673.4	23538.2	0	14505.2	25946.7	20436.9	20582.2	3400.1	18091.2	14612.3	18303.9	21410.1
C9J080	ADD2	Beta-adducin (Fragment)	0	0	0	0	0	0	0	3918.08	0	0	0	0	0	0	0	0	0	0	0	0	3773.56	0	0	0	0	0
C9J0K6	SRI	Sorcin	0	0	0	0	0	0	0	0	0	0	0	0	0	4835.73	0	0	0	0	0	0	0	0	0	0	0	0
C9J2H1	ITIH5	Inter-alpha-trypsin inhibitor heavy chain H5	60586.4	54898.8	34957.3	55698.6	36740.6	66610.1	48775.5	44009	44161.1	69022	30917.3	37622	52613.3	28831.1	30790.3	18573.6	19342.2	39433.7	39993.4	49990	34920.3	38883.5	49471.8	61784.5	35125	41424.9
C9J4D3	NLGN1	Neuroligin-1 (Fragment)	867.906	2027.34	753.02	1444.97	0	2597.18	2869.56	851.659	1311.92	3029.48	0	0	0	1298.94	0	0	0	782.221	0	0	1429.28	0	0	1340.24	0	0
C9J6G4	WFIKKN2	WAP, Kazal, immunoglobulin, Kunitz and NTR domain-containing protein 2	19376.9	7102.31	8996.4	5181.19	21423.1	15547.8	7843.01	4355.55	6131.73	10706	14327.6	14405	14471.3	9184.7	19712	13385.1	11691.4	9420.43	9361.42	31448.6	13913.5	8846.02	17966.8	10430.4	30851.9	21163.1
C9J6H2	IGFBP1	Insulin-like growth factor-binding protein 1	0	0	0	0	1185.45	1782.25	0	0	0	0	0	0	0	0	0	2030.94	0	0	0	0	0	0	6106.87	0	0	3461.82
C9J8S2	RARRES2	Chemerin (Retinoic acid receptor responder protein 2) (Fragment)	33429.8	28037.7	23201.1	29140.4	28441.3	37526.6	20707.1	27857.5	26430.9	31890.2	19788.4	22966.1	33382.3	20658.3	37078.6	24740.5	42126	24412.9	23064.6	47024.1	19098.5	22770.9	52720.2	28826.8	28925.6	28576.5
C9J8Z4	IGSF8	Immunoglobulin superfamily member 8 (Fragment)	0	0	0	0	1722.32	0	0	0	0	0	0	0	0	0	0	0	0	0	0	0	0	0	0	0	0	0
C9JB90	RAB6B	Ras-related protein Rab-6B (Fragment)	0	57194	0	64284.9	0	20112.4	86877.5	3383.88	0	6107.62	0	0	39622.2	43019.6	0	49551.7	0	0	35911.4	92383.5	104161	0	0	0	0	16175.5
C9JC84	FGG	Fibrinogen gamma chain	13964.1	5251.97	23259.2	4703.39	10836.4	2494.68	6669.68	17945.9	3626.24	8837.03	134000	128271	70854.7	112665	12744.9	200135	6851.5	39193.8	21027.7	9272.68	22552.7	121738	44255.6	124733	48692	50863.4
C9JF17	APOD	Apolipoprotein D (Fragment)	380752	505418	412130	307233	273140	441841	274953	258969	548932	142854	789191	373957	357946	448730	1.39575e+06	401874	2463079	277653	173623	510161	238646	404260	541935	340154	338018	521177
C9JGG1	PILRA	Paired immunoglobulin-like type 2 receptor alpha (Fragment)	1529.68	1120.05	0	763.026	0	0	1098.27	0	0	731.601	0	0	1221.23	1633.59	0	3705.94	0	1698.72	0	0	0	1645.28	2472.35	0	0	3756.35
C9JHR8	CD163	Scavenger receptor cysteine-rich type 1 protein M130	2023.12	12493.5	62771.2	14344.7	2909.74	17831.2	28354.4	812.257	75811.5	670.407	23514.5	123070	63407.1	1723.55	70048.4	40221.7	107612	32001.5	35606.1	47814.1	27178.7	23867.5	41123.1	110358	87429.4	4693.94
C9JIF9	APEH	Acyl-peptide hydrolase (EC 3.4.19.1) (Acylamino-acid-releasing enzyme) (Acylaminoacyl-peptidase)	0	2350.1	0	0	0	0	0	4287.32	0	0	2511.72	0	0	0	0	0	0	0	0	0	733.186	0	0	0	0	2878.42
C9JIZ6	PSAP	Prosaposin	204844	225949	99301.7	185858	148244	230613	221309	78745.3	124888	229748	54653.7	41444.6	59170.4	58376	48944.3	37825.2	51504.3	57291.7	81772	134371	67700	31158.5	58286.4	72017.4	53352.6	58560.9
C9JL85	MTPN	Myotrophin	0	2609.22	4916.83	768.661	0	4288.81	1230.21	5551.59	0	0	0	0	0	12700.1	0	0	0	0	3335.48	2059.1	8163.56	0	4929.16	0	0	0
C9JPG5	SEMA3F	Semaphorin-3F	3952.78	758.624	1543.69	1772.08	0	0	1621.92	0	4157.79	2297.98	0	0	0	2542.75	0	2208.45	0	6705.94	0	0	0	0	0	0	0	5370.72
C9JPQ9	FGG	Fibrinogen gamma chain (Fragment)	1169.92	0	0	0	0	0	0	0	0	0	0	0	0	0	0	0	0	0	0	0	0	0	0	2945.9	0	0
C9JUW7	TAFA4	Chemokine-like protein TAFA-4 (Fragment)	243.536	242.929	687.38	255.427	381.524	0	0	1579.72	1727.34	779.944	0	0	0	0	449.763	0	0	337.673	0	0	0	606.489	0	2136.95	0	0
C9JV77	AHSG	Alpha-2-HS-glycoprotein (Fetuin-A)	771960	510958	619353	450319	532799	642032	531875	845063	437986	372327	801300	1.08025e+06	1.08084e+06	723183	1.62335e+06	508728	1.70014e+06	391174	1.62102e+06	1.11787e+06	687765	1.00799e+06	990795	1.53027e+06	1.46183e+06	1.06543e+06
C9JWQ3	PLXDC1	Plexin domain-containing protein 1 (Fragment)	2368.34	1526.78	0	1387.87	1705.18	0	580.269	0	855.858	1845.12	0	0	753.807	0	2816	0	0	0	0	1515.3	763.632	1187.88	344.382	711.042	0	646.504
C9JXI5	TMEM198	Transmembrane protein 198 (Fragment)	93425.4	132377	180627	146238	49486.1	44153.2	95854.3	60485.8	123680	107535	45712.6	28425.1	54267.6	44168.5	56270.5	16303.8	81215.4	132809	171331	124733	81641.1	113296	29829.1	34530.8	99440.5	18713.2
C9JYJ0	RAD51B	DNA repair protein RAD51 homolog 2	0	0	95547.1	0	0	0	0	0	0	0	0	0	0	0	0	0	0	0	0	0	0	0	0	4196.24	1440.73	0
C9JYY6	NRCAM	Neuronal cell adhesion molecule	24830.3	25239	13271.9	20733.7	29351.3	35965.5	30423.8	13242.8	22249.8	30627.9	13560.2	11436.7	15337.4	11810.6	0	7099.34	0	15696.7	14199.6	1691.78	5550.33	9527.61	11573.4	14959.8	9438.41	11648.6
C9JZ52	TYRP1	5,6-dihydroxyindole-2-carboxylic acid oxidase (Fragment)	17127.4	17298.8	4973.33	17468.2	0	16174.4	13393.7	3124.18	9483.81	13173.3	0	0	0	0	0	0	0	0	0	8349.41	3075.37	0	12451.7	0	0	0
D3YTG3	ABI3BP	Target of Nesh-SH3	16738.6	24637.1	17324.9	26705.8	12179.2	24685	24136.2	19811.7	22328.7	33005.5	10131.3	12682.3	17199.4	9434.1	5184.2	6044.45	14771.6	21869.1	16051.7	22617.3	12319.6	11853.2	10837.4	25292.9	11106.8	14301.9
D3YTI2	ACP1	Acid phosphatase (EC 3.1.3.2)	0	0	0	3946.03	0	0	0	14515.2	0	0	0	0	0	0	0	0	0	0	0	0	0	0	0	0	0	0
D6RA26	PLRG1	Pleiotropic regulator 1 (Fragment)	212913	20424.6	40821.3	30727.4	314806	94575.9	18181.6	0	25255.2	34156.8	0	73696.3	42754.8	1655.7	528572	88652.5	113215	0	22226.8	36875.1	51192.8	26259.6	60795.8	0	72843.9	210834
D6RAR4	HGFAC	Hepatocyte growth factor activator	386.106	1176.29	1700.95	0	1177.96	1788.32	1177.31	0	0	0	0	0	2155.26	0	0	0	0	3747.64	0	0	0	0	0	0	0	0
D6RBV2	LMAN2	Vesicular integral-membrane protein VIP36	15988.4	18472.2	9898.33	14838.9	14603.3	24724.8	19097.8	11087.7	14902.3	18725.2	13801.2	18589.3	16699.9	14379	26434.3	12701.4	12564.9	13236.3	18259.2	35245.9	20049.5	12552.2	22569.8	23330	15814	14275.1
D6RC06	HINT1	Histidine triad nucleotide-binding protein 1	0	0	0	0	0	0	0	3724.16	0	1135.31	0	0	0	1949.13	0	0	0	0	0	0	1589.67	0	0	0	0	0
D6RD17	JCHAIN	Immunoglobulin J chain (Fragment)	9845.16	2756.14	17340.8	3859.17	7405.93	0	5914.42	22087.3	7885.91	5101.25	76243.2	7643.63	24797.5	136849	0	14077.6	132662	27530	52544.2	22964.7	0	30807.5	0	40020.7	56575.1	17676.4
D6RD58	LECT2	Leukocyte cell-derived chemotaxin-2	43756.1	22706.8	7105.02	17984.5	37217.2	21013.9	33801.8	16401.9	10501.2	34350	0	0	36763.7	7954.1	37057.1	16480.4	0	18448.4	0	22345.6	0	25302.5	29439.4	28502.2	0	14414.6
D6RD66	WDR1	WD repeat-containing protein 1 (Fragment)	0	0	0	0	0	0	0	3724.23	0	0	0	0	0	4048.41	0	1333.52	0	3846.05	0	0	2621.12	0	0	0	0	0
D6RE82	RRP1	Ribosomal RNA-processing protein 1 homolog A	92245.1	2283.84	104859	1215.38	2828.6	2949.15	2786.54	4136.74	3569.08	2135.85	21156.4	20809.7	7563.44	3910.82	105165	270846	8244.99	4533.95	4101.64	7029.47	99726.2	7660.03	5903.79	3261.48	8439.35	345138
D6RE83	UCHL1	Ubiquitin carboxyl-terminal hydrolase (EC 3.4.19.12)	0	2860.76	0	2620.06	2067.41	3123.77	0	0	0	0	0	0	0	0	0	0	0	0	0	0	2342.62	0	3227.68	0	0	0
D6RF35	GC	Gc-globulin (Group-specific component) (Vitamin D-binding protein)	1.53996e+06	821389	1.21596e+06	908955	955796	1.00331e+06	1.07662e+06	1.07415e+06	956993	924941	1.385e+06	2594144	2.43058e+06	880902	4192226	1.96035e+06	3.68357e+06	1.04661e+06	2290696	2.79033e+06	1.95403e+06	1.72841e+06	2.48859e+06	1981196	2.36102e+06	2.39644e+06
D6RF86	CDH6	Cadherin-6	4366.84	1592.84	626.489	1213.88	908.597	5164.21	2863	1518	3529.86	3724.26	0	0	0	4382.88	0	2900.11	0	860.33	1333.31	2951.52	1213.64	1017.4	4284.67	2577.44	2438.24	5293.18
D6RGG3	COL12A1	Collagen alpha-1(XII) chain	0	1301.78	0	1783.34	0	0	1599.34	0	0	0	0	0	0	0	0	0	6803.69	0	0	9865.33	0	0	0	0	0	0
E5RFK4	DMTN	Dematin (Fragment)	0	0	0	0	0	0	0	10592.4	0	0	0	0	0	0	0	0	0	0	0	0	0	0	0	0	0	0
E5RFS4	CYRIB	CYFIP-related Rac1 interactor B (Fragment)	0	0	0	0	0	0	0	0	0	0	0	0	0	2420.37	0	0	0	0	0	0	0	0	0	0	0	0
E5RHG6	TBCA	Tubulin-specific chaperone A	0	639.378	0	1192.31	1450.29	0	1792.2	2570.94	0	0	0	0	0	3407.11	0	0	0	3976.47	0	0	0	0	0	0	0	5166.42
E7EMB3	CALM2	Calmodulin	0	1512.08	1996.71	2934.31	0	0	3214.08	10378.9	2888.55	3012.1	2417.77	0	0	9429.38	0	0	0	8046.13	6439.81	0	9094.91	1138.42	0	4068.05	0	0
E7EMS2	NPC2	Epididymal secretory protein E1 (NPC intracellular cholesterol transporter 2)	78245.6	98230.5	59097.4	108936	64244.3	91123.2	72856.9	23734.2	94417.6	31515.9	21797.1	15096.5	21072.6	16674.8	31424.2	24424	14160.7	27742.5	20988.1	55472.3	45917.6	18696.1	37401.3	16003.3	25450.2	29100.3
E7END6	PROC	Vitamin K-dependent protein C	6794.46	2676.54	5297.39	3259.5	4714.19	6706	4037.76	5227.32	1996.23	4250.87	6318.47	7219.48	5758.68	7108.45	11600.5	3602.8	10635.5	3378.45	10462.2	0	1440.65	3810.29	5048.47	11266.6	6291.25	10985.9
E7EPV7	SNCA	Alpha-synuclein	0	0	0	0	0	0	0	6033.22	0	0	0	0	0	4383.99	0	0	0	0	0	0	0	0	0	0	0	0
E7EQB2	LTF	Lactotransferrin (Fragment)	0	663.034	0	0	2483.7	877.787	2245.46	7674.84	559460	13987.3	6766.52	0	4917.75	62954.6	8608.39	7612.83	0	4999.36	3170.24	4556.86	0	8564.42	0	6547.44	10038.9	0
E7EQR8	YIPF3	Protein YIPF3 (YIP1 family member 3)	13060.5	36955.4	14875.1	27709.6	21517.6	65447.9	74575.9	15652.3	0	45963.2	0	0	22460.4	0	0	0	0	8279.86	14725.3	40850.4	14621.3	0	16550.3	8822.07	0	0
E7ERL0	NME1	Nucleoside diphosphate kinase A	0	0	0	1649.9	0	0	0	5672.06	0	1182.55	0	0	0	10636.2	0	4030.53	0	2229.24	0	0	2111.72	0	0	0	0	0
E7ES19	THBS4	Thrombospondin-4	17159.9	11994.5	10316.9	11611.9	39985.4	8672.37	8568.04	9617.67	38432.3	9943.91	13713.9	40204.5	29382.3	13454.9	102203	12347.6	39054.5	20795.2	24286.5	32848.2	28716.2	18235.5	15234.1	32680.2	36357.4	12192.4
E7ESB3	ART3	NAD(P)(+)--arginine ADP-ribosyltransferase (EC 2.4.2.31) (Mono(ADP-ribosyl)transferase) (Fragment)	0	316.13	0	0	0	867.06	0	0	0	0	978.714	1935.33	0	0	3110.35	553.088	0	0	0	0	0	264.279	0	0	1517.17	0
E7EU04	FOLR2	Folate receptor beta (Fragment)	0	0	0	316.88	0	0	0	0	0	0	0	0	0	715.873	0	0	0	0	0	0	0	0	0	0	0	0
E7EUF1	ENPP2	Ectonucleotide pyrophosphatase/phosphodiesterase family member 2	388511	275347	193106	343804	297931	326817	372963	177495	405156	400557	175900	189021	252524	123047	179436	180460	105266	305685	200176	201238	156329	161575	283060	189535	164608	191009
E7EX29	YWHAZ	14-3-3 protein zeta/delta (Fragment)	5302.34	8167.09	6847.49	4853.82	14824.2	9542.47	7919.34	17910.2	5628.66	15460.3	14803.7	3937.52	9031.84	36323.9	0	8993.52	21936.5	15311.3	13119.4	23234.5	26045.2	9850.69	15943.7	7737.05	21087.2	9158.29
E7EX60	NRP1	Neuropilin-1	0	0	0	0	0	0	0	0	0	3213.49	0	0	0	3130	0	0	0	0	0	3568.71	0	0	0	0	0	3452.83
E9PC84	TNC	Tenascin	664.42	883.233	0	0	0	1491.67	0	273.165	0	1	0	0	0	1942.9	0	0	0	0	0	0	0	0	0	5225.29	0	0
E9PCD7	MAN2B2	Alpha-mannosidase (EC 3.2.1.-)	0	2101.26	0	0	1036.26	1112.63	1147.84	0	0	716.873	0	0	0	0	0	0	0	0	0	0	0	0	0	4160.49	0	9225.87
E9PEK4	CSF1R	Receptor protein-tyrosine kinase (EC 2.7.10.1)	4992.6	4484.5	4759.83	4443.59	4215.68	10884.8	5881.67	7003.94	4390.18	3723.75	8973.72	9222.85	8639.53	7571.85	0	6073.31	11249.1	6526.03	11377.8	10019.8	6721.05	5110.24	11994.6	12289.4	13383.2	10819.2
E9PF17	VCAN	Versican core protein	8585.86	12876.7	12279.8	10122.5	13340.9	15249.2	21726.5	7147.7	11751.9	21984.2	11967.6	0	14803.9	4987.99	1.61728	11248.9	0	6426.29	4401.04	0	7172.58	3178.86	2883.79	9928.08	2342.33	17366.1
E9PG40	APP	ABPP (Alpha-secretase C-terminal fragment) (Amyloid precursor protein) (Amyloid-beta A4 protein) (Amyloid-beta precursor protein) (Amyloid-beta protein 40) (Amyloid-beta protein 42) (Beta-APP40) (Beta-APP42) (Beta-secretase C-terminal fragment) (C31) (C80) (C83) (C99) (Gamma-CTF(50)) (Gamma-CTF(57)) (Gamma-CTF(59)) (Gamma-secretase C-terminal fragment 50) (Gamma-secretase C-terminal fragment 57) …	45385.4	43094.9	30496.3	34893	35613.2	45905.6	48572.9	22253.3	36915.8	50913	17886.8	27136.7	23423.6	21148.7	10305.3	15329.1	19771.3	27976.5	23503	14976.3	10124.8	14747.4	18510.3	25936.8	24434	15928.8
E9PGC5	PTPRK	Protein-tyrosine-phosphatase (EC 3.1.3.48)	2351.18	5150.35	0	4254.67	4308.14	2062.47	4042.55	4465.61	1029.68	2053.2	0	0	0	318.83	0	0	0	1297.61	0	0	0	623.366	822.937	271.828	0	7154.38
E9PGN7	SERPING1	Plasma protease C1 inhibitor	84780.6	171861	166630	168952	77796.7	210902	247020	286926	239594	176527	376091	180777	236201	354867	90867.4	167641	242465	388658	296228	235530	165079	245807	271148	466245	281378	196001
E9PHK0	CLEC3B	Tetranectin	56544.6	51434.7	41032.9	59220.7	44179.1	45831.9	40637.5	22133	45652.9	73863.3	19402	14322.2	22107.6	47858.2	65135.3	14685.9	45496.8	30102.1	43936.9	72522.4	35333.6	29057.3	29409.9	40955.6	29432.5	30522.3
E9PIF4	NEU1	Exo-alpha-sialidase (EC 3.2.1.18)	17488.6	8730.13	8948.54	11341.5	12506.6	11930.7	7570.24	7515.22	8702.44	9259.03	6156.69	1028.04	15949.8	6737.65	0	4768.19	0	7077.96	27882	0	0	692.55	7934.34	7934.43	0	4004.47
E9PIK5	RNH1	Ribonuclease inhibitor (Ribonuclease/angiogenin inhibitor 1) (Fragment)	1346.2	1394.4	301.933	705.373	1152.19	0	1246.84	11117.1	0	2704.04	0	0	0	3350.81	0	2153.43	0	3116.12	0	0	4406.3	0	0	0	0	2342.99
E9PK25	CFL1	Cofilin, non-muscle isoform (Cofilin-1)	3572.94	3744.32	0	3988.13	2485.27	3998.34	3980.85	16170.9	0	4207.54	5458.39	0	3552.15	9206.64	6600.69	6077.39	0	0	6381.96	6218.33	15196.7	0	6599.05	0	0	5498.6
E9PK47	PYGL	Alpha-1,4 glucan phosphorylase (EC 2.4.1.1)	0	826.633	0	0	0	0	0	0	0	3830.86	0	0	0	0	0	0	0	0	0	0	0	0	0	0	0	0
E9PKC6	CD44	CD44 antigen (Extracellular matrix receptor III) (GP90 lymphocyte homing/adhesion receptor) (HUTCH-I) (Hermes antigen) (Hyaluronate receptor) (Phagocytic glycoprotein 1) (Phagocytic glycoprotein I)	6923.08	6335.28	0	0	6972.64	8438.79	10447.4	4578.21	0	6833.4	11215.2	6264.84	8508.83	8813.6	12326.7	9148.37	12562.2	4498.42	12354.7	0	2055.64	8394.62	10656	15643.8	19225.5	19555.9
E9PKE3	HSPA8	Heat shock cognate 71 kDa protein	4379.33	2702.11	2212.68	4141.72	3193.45	3189.34	3012.03	14968	2151.13	7825.77	3798.87	1062.75	2618.27	9752.49	5788.15	4133.87	0	7682.62	4644.22	4132.85	12543.2	5857.79	7041.3	5119.15	0	6776.06
E9PKL9	GFUS	GDP-4-keto-6-deoxy-D-mannose-3,5-epimerase-4-reductase (EC 1.1.1.271) (Fragment)	0	0	0	0	0	0	0	2651.56	0	0	0	0	0	2815.37	0	0	0	0	0	0	0	0	0	0	0	0
E9PL83	ADM	Adrenomedullin (Pro-adrenomedullin) (ProAM N-terminal 20 peptide) (Proadrenomedullin N-20 terminal peptide)	4718.88	2022.48	0	0	1996.51	0	0	0	0	0	0	0	0	0	0	0	0	0	0	3340	0	0	0	0	0	5962.8
E9PN95	SCGB1A1	Secretoglobin family 1A member 1 (Uteroglobin)	2576.06	1321.63	7974.04	1664.13	9081.32	5164.07	7724.74	780.638	0	2960.54	7906.4	11124.6	15449.7	4161.31	14159.2	8156.57	15567.6	3731.41	14732.8	23688.3	0	25720.3	17926.8	14107	15892.5	12851.5
E9PPZ9	GPAA1	Glycosylphosphatidylinositol anchor attachment 1 protein (Fragment)	36757.7	25575.3	34614.5	17713.4	15845.3	31095.6	11751.2	7892.14	6919.2	13280.6	13781.9	13734.7	13082.9	36847.4	17526.3	53809.4	17457	10716.2	34578.3	8466.75	42626.7	12982.4	18163.5	24504.6	30760.4	43658.1
E9PRU1	EFEMP2	EGF-containing fibulin-like extracellular matrix protein 2	23179.2	19638.6	12141.3	18820.8	21145.6	24456.7	17145.2	21689.4	24424.1	27527.7	17746.1	26376.3	17800.8	22235.8	32537.3	20065	14507.6	21928.8	17075.2	17689.5	7588.75	14668.8	25639.5	24524.9	22231.8	22627.3
F5GWQ8	CLUL1	Clusterin	1000.35	3510.98	5699.18	6014.63	0	4165.78	3894.56	1848.98	0	0	2457.6	0	0	0	0	0	0	1708.87	0	0	0	0	0	2517.38	3311.16	0
F5GXJ9	ALCAM	Activated leukocyte cell adhesion molecule (CD166 antigen)	4432.52	1977.06	0	1985.9	4166.91	3131.06	3043.03	0	3456.19	3477.96	0	0	0	1967.3	0	2880.23	0	3113.05	2157.57	0	3137.35	0	0	0	4005.13	6191.93
F5GY80	C8B	Complement component 8 subunit beta (Complement component C8 beta chain)	6848.17	7848.69	5276.42	7772.72	9918.46	5244.54	6886.87	8408.22	4842.46	5451.82	9286.69	11854.6	5991.24	11398.3	8575.44	7492.51	9834.25	5981.31	11541.7	4678.07	4918.01	11671.6	8497.01	11714.3	9523.31	7643.51
F5GZI0	SLC3A2	4F2 cell-surface antigen heavy chain	0	1902.47	3465.47	2909.94	0	3154.81	3064.53	2837.54	4038.36	2729.3	0	0	0	1247.91	0	1288.83	0	4253.87	2108.4	0	1356.85	0	0	0	0	0
F5H1S8	MLEC	Malectin (Fragment)	718.075	1058.13	0	1057.57	342.676	1073.68	1645.76	0	0	924.536	0	0	0	0	0	0	0	0	772.666	0	0	0	0	0	0	0
F5H283	SPOCK2	Testican-2	54553.4	33184.6	21367.4	21940.8	45103.9	30250.6	19257.6	10607.2	14606.5	28976.8	12043.1	17183.2	11253.6	6683.95	17697.5	15510.1	5334.52	5507.49	10169.4	14094.9	11127.4	15188.3	20017.9	9381.81	7256.52	18104.3
F5H2R5	ARHGDIB	Rho GDP-dissociation inhibitor 2 (Fragment)	0	1495.46	0	952.759	0	547.279	653.415	1743.9	0	0	3503.77	0	0	2602.23	0	0	0	0	0	0	7840.38	0	0	0	0	0
F5H5D3	TUBA1C	Tubulin alpha chain	760.857	601.631	0	0	0	0	0	2708.51	0	1847.39	0	0	0	2687.46	0	0	0	2652.39	0	0	2518	2614.41	0	779.136	0	939.914
F5H6X6	GANAB	Neutral alpha-glucosidase AB	0	6231.4	0	5789.77	0	0	0	5070.72	0	5611.97	0	0	0	0	0	0	0	4792.47	0	0	0	0	0	0	0	0
F6S8M0	GNS	N-acetylglucosamine-6-sulfatase	68682.8	27061.2	17455.5	35090.1	43906.2	62148.9	61367.2	24838.9	44365	63964.2	23515	22359.4	31193.5	15474.8	6683.69	16376.4	0	23418.3	23432.6	14448.1	7072.35	8372.89	16836.7	14349.2	14376.7	14284.2
F6SYF8	DKK3	Dickkopf-related protein 3	12864.1	23307.9	24335.5	23975	29292.3	32829.3	17985.5	38397.8	52731.3	8147.4	2082.21	24426.9	35865.9	17739.7	3350.64	20729.7	0	98611.6	2500.26	0	12461	17547.3	0	33592.9	8904.72	3948.48
F6VDH7	ST13	Hsc70-interacting protein (Fragment)	4887.03	4817.5	2751.44	2809.74	2894.39	10013.5	4053.8	3812.16	2312.7	5759.76	3234.9	4702.28	5218.78	4422.77	2675.79	2288.28	0	2582.69	2366.29	8990.37	2200.99	1898.15	5768.03	4588.46	2261.09	1034
F6WFR7	NTM	Neurotrimin	27071.9	24254.8	8069.73	23660.5	23960.3	34104.8	33187.9	0	8646.64	27593.7	10067.2	0	8929.83	0	0	6468.09	0	13120.3	0	0	5794.76	0	12295.3	0	0	12509.2
F8VSD4	UBE2N	Ubiquitin-conjugating enzyme E2 N	0	0	0	0	0	0	0	41391.3	0	0	0	0	0	41988	0	0	0	0	0	0	9777.99	0	10963.2	0	0	0
F8VVB6	NELL2	Protein kinase C-binding protein NELL2	21324	12917.2	14637.8	17250.7	21837.2	55898.4	22427.8	15483.7	7688.65	34098.2	8919.79	18785.5	19264	15870.1	34929.9	17872.9	16066.8	18500.2	10951	28971.2	15015.2	12815.2	15946	11926.8	25082.5	17955.7
F8VXH8	PMEL	Melanocyte protein PMEL (Fragment)	0	0	0	912.556	0	0	710.924	0	858.475	1486.45	0	0	0	0	0	0	0	0	0	0	0	0	0	0	0	0
F8W1S1	KRT74	Keratin, type II cytoskeletal 74	0	0	0	0	1125.41	6314.56	1153.36	0	1915.99	0	0	22523.4	0	0	0	0	0	0	44865.6	0	0	0	0	0	0	5271.39
F8W785	GOLIM4	Golgi integral membrane protein 4	4620.29	7248.12	6999.7	4899.84	3470.28	9335.59	10208.3	6341.43	6556.82	8551.9	2412.61	0	4579.05	3048.01	0	0	0	4400.94	5808.11	3258.85	0	0	0	7226.4	0	0
F8W8W4	PCYOX1	Prenylcysteine oxidase 1	3046.97	3579.37	1546.77	3924.39	5632.83	3853.34	5376.12	2127.4	0	7407.74	2617.26	1473.92	733.226	320.79	2051.08	624.333	0	688.183	4064.92	0	0	1242.92	6596.19	0	0	1649.87
F8WF14	BCHE	Carboxylic ester hydrolase (EC 3.1.1.-)	11281.4	4132.05	0	3945.73	6922.95	4889.43	0	4915.61	0	6217.29	12004.6	10953.5	9207.22	6506.26	0	6175.44	7394.59	6149.85	11810.4	0	4468.04	11015.5	8972.14	15103.7	8555.92	9193.62
G3V164	GRIA4 hCG_2032458	Glutamate receptor	4702.63	3065.95	997.764	2475.26	3886.89	2891.24	2493.44	1955.58	3470.69	4121.96	0	0	971.452	759.018	0	0	0	1247.23	0	0	0	0	0	1194.16	0	0
G3V192	FTH1 hCG_1776129	Ferritin	0	6627.92	0	0	0	0	0	0	0	0	0	0	0	3157.28	0	0	0	11057.3	0	0	0	0	0	0	0	0
G3V1C5	IL18BP hCG_23241	Interleukin 18 binding protein, isoform CRA_a (Interleukin-18-binding protein)	0	0	0	2542.04	4057.91	5333.65	0	0	1855.82	0	24879.9	0	0	4672.96	0	7546.1	0	0	0	0	0	10297.1	13566.7	8578.1	12469.4	0
G3V2F7	UBE2V1	Ubiquitin-conjugating enzyme E2 variant 1	6435.35	0	0	0	0	0	0	4105.06	0	0	0	0	0	12556.7	0	0	0	566.291	0	0	0	0	17994.6	0	0	0
G3V2W1	SERPINA10 hCG_22331	Protein Z-dependent protease inhibitor (Serpin peptidase inhibitor, clade A (Alpha-1 antiproteinase, antitrypsin), member 10, isoform CRA_a)	0	0	0	1429.08	0	0	0	4948.75	0	1240.58	5335.27	5985.59	0	6165.2	0	0	6826.23	0	0	0	0	5573.52	3833.19	3351.21	0	0
G3V3X5	LTBP2	Latent-transforming growth factor beta-binding protein 2	131712	110003	66104.4	113976	110837	248758	114006	92758.1	129657	122706	96602.3	76450.6	141717	126798	277466	121892	70589.9	66122.1	69792.3	265862	49326.7	67995.1	227114	130376	134571	239156
G3V4P8	GMFB	Glia maturation factor beta (Fragment)	0	0	0	0	0	0	0	2071.09	0	0	0	0	0	3977.52	0	0	0	0	0	0	0	0	0	0	0	0
G3V4U0	FBLN5	Fibulin-5	8589.33	7636.45	7835.22	9082.69	8023.13	15525	8515.79	12399.8	13666.2	12635.4	7247.27	0	9653.89	12302	16079.2	11244.5	0	9062.62	9523.03	16806.1	5076.82	10097.4	14656.8	16714.4	0	0
G3XAK1	MST1 hCG_2001992	Hepatocyte growth factor-like protein (Macrophage stimulating 1 (Hepatocyte growth factor-like), isoform CRA_b)	4391.81	4071.81	4055.97	5066.99	3351.24	3858.55	5428.93	5934.42	4919.85	4207.93	5060.31	7365.2	4320.82	6136.7	7976.05	6546.98	8853.16	4598.98	11647.8	2472.95	5153.81	9794.65	8612.1	10483.2	5408.43	3297.82
G5E9G7	NRXN2 hCG_1810991	Neurexin 2, isoform CRA_a (Neurexin-2)	11994.7	11376.8	8018.01	8302.73	21703.6	12277.9	10009.1	5742.66	13106	13115.5	4646.25	3066.67	5045.16	3302.36	0	3808.98	0	5340.86	0	0	0	2278.65	0	4712.32	0	3946.81
H0Y6T7	NCSTN	Nicastrin (Fragment)	2059.66	1642.47	0	0	702.272	3615.23	4511.08	793.611	0	2670.7	1613.34	548.186	0	4401.29	0	0	0	791.862	1017.19	0	0	0	0	3155.61	0	0
H0Y9C7	AGA	N(4)-(beta-N-acetylglucosaminyl)-L-asparaginase (Fragment)	15915.5	11746	8941.25	10159.6	13805.4	15394.6	17951.2	8627.92	17277.3	15587.8	9850.79	7656.57	5357.51	8135.92	3101.06	12934.1	0	9731.8	5085.36	3661.82	6915.86	3362.19	5374.14	6534.99	5858.2	0
H0YAB0	LMNA	Prelamin-A/C (Fragment)	0	0	0	0	0	0	0	0	0	0	0	0	0	0	0	0	0	0	0	0	0	0	0	0	0	0
H0YAC1	KLKB1	Plasma kallikrein (Fragment)	8056.44	3522.19	6942.91	4111.09	5675.95	4331.61	3729.34	18038.4	4668.15	3613.36	23039.8	13115.6	10710.7	26073.1	19755.5	35718	19234	9364.35	22632.9	6781.19	13778.6	26351.7	24206	26684.2	11215.5	21123.6
H0YB13	STC2	Stanniocalcin-2 (Fragment)	5615.26	7813.81	0	5842.43	10421.4	4927.91	9490.84	0	10274.9	4813.52	9241.55	0	6121.3	6862	0	6103.04	0	9017.69	8260.67	0	2655.59	0	0	0	0	0
H0YEX4	CDON	Cell adhesion molecule-related/down-regulated by oncogenes (Fragment)	0	2024.91	0	1345.47	0	1518.08	1719.41	556.637	918.307	1952.36	0	0	0	0	0	0	0	0	0	0	0	0	0	0	0	0
H0YF95	SEZ6	Seizure protein 6 homolog (Fragment)	38382.1	27017.6	14796.9	20525	33272	34040.3	30893.2	13196.7	19433.5	34423	11783.3	8579.75	12526.3	5899.31	0	8289.33	0	14704.4	12764.8	0	5429.29	8519.42	9090.09	12456.4	9038.91	13011
H0YH81	ATP5F1B	ATP synthase subunit beta (EC 7.1.2.2) (Fragment)	0	202.034	0	544.546	0	0	0	0	0	0	0	0	0	0	0	1049.32	0	7346.17	1131.52	0	5510.4	0	0	8841.45	0	2354.17
H0YKL9	ANXA2	Annexin (Fragment)	0	0	0	0	18528.8	0	0	0	8080.67	0	0	0	0	0	0	0	0	0	0	0	0	0	0	0	0	0
H0YL69	PSMA4	Proteasome subunit alpha type (Fragment)	0	0	0	228.022	0	0	0	3116.15	0	0	0	0	0	3650.58	0	2675.59	0	1262.74	0	90901.2	0	0	0	0	0	0
H3BLU2	LSAMP	Limbic system-associated membrane protein (Fragment)	38191.8	29902.6	14990.2	17468.3	35169.3	33487.7	23728.3	13481	15544.2	19252.3	15770.7	14048.6	19659.3	10676.8	9724.13	15899	10513.3	14725	20569.3	25633.5	11747	12093.7	21936.6	20334.5	36843.4	33994
H3BP20	HEXA	Beta-hexosaminidase (EC 3.2.1.52)	27003.9	16516.6	12429.3	19710.2	16693.7	24425.3	18889	19342	19346.2	27505.9	13786.9	20215.9	18106.3	13548	10938.8	12937.1	4976.1	15545.2	14060.3	9756.45	9631.62	12001.9	17859.4	8888.53	17189.5	12432.6
H3BSM2	SPINT1	Kunitz-type protease inhibitor 1 (Fragment)	1087.72	2038.66	0	0	1655.74	0	1501.79	724.116	0	0	0	0	0	0	0	0	2381.26	0	0	4010.41	0	0	0	0	0	0
H3BTN5	PKM	Pyruvate kinase (EC 2.7.1.40) (Fragment)	0	1365.58	0	1327.81	0	0	0	0	0	0	0	0	0	2349.92	0	0	0	0	0	0	0	0	0	0	0	0
H3BUU9	CDH11	Cadherin-11	0	1255.55	0	0	0	0	329.407	0	0	0	0	0	0	0	0	0	0	0	0	0	0	0	0	0	0	0
H7BY57	NFASC	Neurofascin (Fragment)	3836.5	8042.87	3869.56	7954.01	3761.35	6591.94	6954.57	4677.42	8658.54	5830.82	3851.34	0	5280.49	3420.91	0	3603.9	0	7999.96	3516.48	1920.47	4224.48	2291.36	4944.17	4673.31	5578.98	6549.13
H7BY64	ZNF511-PRAP1	ZNF511-PRAP1 readthrough (Fragment)	6006.13	2039.52	1570.06	1242.6	2293.69	3538.78	209.921	682.49	0	0	10273.8	12451.5	16898.3	0	16756.1	25340.3	0	0	0	0	2336.37	24751.3	34388.7	10168.9	0	20059.2
H7BZ94	P4HB	Protein disulfide-isomerase	2174.94	1734.05	0	1457.19	0	5304.25	0	0	0	0	2169.79	2662.93	3347.1	0	0	1185.9	0	0	0	0	0	0	3334.64	0	0	1992.39
H7C024	GPC1	Glypican-1 (Secreted glypican-1) (Fragment)	913.476	2512.4	0	1299.86	813.813	1803.51	2417.28	0	2477.14	2533.4	0	0	0	0	0	0	0	0	0	0	0	0	0	0	0	0
H7C0V4	RTN4R	Reticulon-4 receptor (Fragment)	0	0	0	1928.63	0	5392.06	0	4281.66	5273.17	1900.92	0	0	0	0	0	0	0	1358.32	0	0	0	0	0	0	0	29104.4
H7C2K7	SUSD5	Sushi domain-containing protein 5 (Fragment)	3735.24	1952.02	1284.08	2009.9	3186.81	3661.84	3814.45	2372.68	1517.15	2624	2900.48	0	2383.28	2300.51	0	2486.23	0	1472.16	7738.68	1674.89	1124.59	3253.75	4798.34	2506.21	4885.43	4078.1
H7C2R7	SMS	Spermine synthase (Fragment)	800217	289953	624712	422240	685099	573551	397804	532054	333627	285242	449224	981718	1.02317e+06	435128	1.6049e+06	787026	62418.1	361706	875896	71262.8	722711	749295	1069789	767613	1.11885e+06	1.37259e+06
H7C480	CUBN	Cubilin (Fragment)	0	0	0	0	0	0	0	0	0	0	0	14611.2	14747.9	16534.3	0	0	0	10376	0	0	0	11570.7	0	0	0	0
I3L1J2	CDH5	Cadherin-5	9021.54	3553.21	10686.4	6756.8	7536.99	6930.56	5802.83	4755.07	0	7012.78	11278.9	12210.9	16275.4	6208.67	8930.62	11119.2	15208.4	5758.96	22388.9	8290.82	9553.49	11873.2	11791.4	12660.6	29206.1	23365.6
I3L2R6	TXNDC17	Thioredoxin domain-containing protein 17	11030.4	1985.17	0	1938.84	18151.6	8482.28	8948.07	12489.4	1017.01	2729.49	1445.42	31253.6	1667.88	3684.89	3567.76	9319.56	0	2044.64	0	5480.47	8444.1	13298.8	11969.9	22736.7	0	2284.72
I3L2T3	METRN	Meteorin (Fragment)	0	344.165	0	0	0	0	0	815.101	0	0	0	0	0	0	0	1369.9	0	529.567	0	0	0	0	0	0	0	0
I3L3J8	ATP1B2	Sodium/potassium-transporting ATPase subunit beta (Fragment)	4757.87	1702.47	0	2285.29	3617.68	3278.75	1590.47	0	0	1675.07	0	0	0	479.312	0	0	0	0	0	0	1870.18	0	0	0	0	0
J3KNP4	SEMA4B KIAA1745 SEMAC UNQ749/PRO1480	Semaphorin-4B (Semaphorin-C)	27398.6	20914.4	14792.8	19076	22163.1	33487.1	28114.4	16460.4	25415.3	26107.4	25906.7	17156.3	21385.9	17635.9	24257	27683.5	13043.1	15833	18940.2	11154.5	10449.2	12692.8	23680.5	28170.1	20106.8	20489.4
J3KPS3	ALDOA LOC112694756 hCG_1811258	Fructose-bisphosphate aldolase (EC 4.1.2.13)	2595.38	2620.52	1740.35	4964.91	5204.47	2272.64	6070.06	6054.27	7396.78	6017.71	10350.2	1495.48	1312.76	7962.54	3586.65	8633.19	1713.55	16400.1	5904.69	2234.41	5685.9	1657.21	6871.57	11067.3	0	5331.72
J3KQ66	RELN	Reelin	14563.2	17820.8	11536	16090.8	13808.5	28328.9	13302.1	12698.2	10942.7	30970.5	22375.9	14730	17055.1	17073	23338.8	10967.4	13914.9	12505.8	5464.72	40731.3	8012.85	8439.51	31265.6	17698.6	14301.8	19757.8
J3KSN0	SECTM1	Secreted and transmembrane protein 1 (Fragment)	1725.45	1114.82	1590.74	0	3478.94	0	2254.73	0	0	0	3727.43	3935.69	3222.53	2810.98	2849.95	7593.9	7039.4	2310.79	0	5653.43	4710.02	10177.1	1929.36	3524.85	3463.51	0
J3QRS3	MYL12A MRCL3 hCG_2045956	Myosin regulatory light chain 12A (Myosin regulatory light chain MRCL3, isoform CRA_b)	0	0	0	0	507.04	0	0	3150.59	0	1598.41	0	0	0	1124.12	0	0	0	0	0	0	3109.9	0	0	0	0	4012.48
J9JIG6	ARSG	Arylsulfatase G	0	1948.27	0	0	0	0	2605.79	0	0	0	0	0	0	0	0	0	0	3087.25	0	0	0	0	0	0	0	0
K7EIS2	RTBDN	Retbindin (Fragment)	107342	34158.9	16330.7	31084.6	21905.2	38434.3	14644.5	42218.3	32724.7	116666	39733.2	40692.9	37453.5	46753.5	29837.9	118246	9279.69	53526.7	55467	30877.4	7508.31	14785.6	82813.8	40567.5	18188.9	117115
K7EIS8	OLFM2	Noelin-2	0	2911.51	0	0	0	4572.97	4000.78	0	2814.12	0	0	0	0	5143.25	0	0	0	5270.26	0	0	0	5318.04	0	0	0	0
K7ELL7	PRKCSH	Glucosidase 2 subunit beta (Glucosidase II subunit beta)	7432.81	10734.8	5212.87	8027.44	8035.03	16725.4	12204.1	5764.23	7006.06	8821.69	9000.5	8843.19	8563.88	7146.31	0	8879.56	0	9902.33	12848.5	5504.01	6200.18	8015.99	11953.4	9654.23	14314.5	10842.4
K7ELW0	PARK7	Parkinson disease protein 7	6790.12	13729.1	0	0	0	12864.9	0	20860.1	13498.3	14595.6	21110.9	0	0	61598.1	0	16200.2	0	0	21943	30343.7	21026.2	7109.75	30543.9	0	0	17565.8
K7EN15	CANT1	Soluble calcium-activated nucleotidase 1	752.201	4828.43	2290.12	2423.43	619.219	0	3166.51	1212.26	3123.91	6038.64	6406.74	5842.47	0	6075.62	0	0	0	0	0	0	1591.56	0	0	0	0	0
K7ERG9	CFD	Adipsin (EC 3.4.21.46) (C3 convertase activator) (Complement factor D) (Properdin factor D)	108191	79765.3	139945	83070.1	122232	60997.8	85632.3	67306.1	155091	75379.8	96785.3	102561	93044.7	130149	294444	157134	504768	139895	92475.7	338187	153311	191050	138516	150325	61845	69364.9
K7ERI9	APOC1	Apolipoprotein C-I (Fragment)	300431	84445.9	263146	1451.41	480.723	1297.54	152609	253233	2416.08	2743.61	199831	4559.91	0	10715.4	7417.87	7930.38	441054	102195	4878.28	0	579933	3948.86	2656.8	3797.6	500934	213496
O00115	DNASE2 DNASE2A DNL2	Deoxyribonuclease-2-alpha (EC 3.1.22.1) (Acid DNase) (Deoxyribonuclease II alpha) (DNase II alpha) (Lysosomal DNase II) (R31240_2)	18530.1	13200.6	14114	12093.9	16611.3	24512.6	20692	12690.6	36820.1	18613.4	9346.53	11618.3	11436.4	10831.2	10882.9	11788.9	3579.31	19243.3	10059.5	9868.01	5998.29	8692.55	12629	8936.15	11437.2	11841.9
O00187	MASP2	Mannan-binding lectin serine protease 2 (EC 3.4.21.104) (MBL-associated serine protease 2) (Mannose-binding protein-associated serine protease 2) (MASP-2) [Cleaved into: Mannan-binding lectin serine protease 2 A chain; Mannan-binding lectin serine protease 2 B chain]	0	0	0	4729.59	0	0	0	0	0	0	13783.1	0	15741.9	0	0	10128.7	0	0	26918.5	0	0	21593.6	22644.5	0	0	0
O00292	LEFTY2 EBAF LEFTA LEFTYA TGFB4 PSEC0024	Left-right determination factor 2 (Endometrial bleeding-associated factor) (Left-right determination factor A) (Protein lefty-2) (Protein lefty-A) (Transforming growth factor beta-4) (TGF-beta-4)	2171.51	1651.09	0	829.804	947.011	4673.34	1432.98	4084.73	0	1958.79	5472.78	7104.9	10187.5	5321.14	19496.1	7483.36	0	4319.52	4627.52	10538	0	5865.79	19308.4	7596.17	18362.2	3957.56
O00299	CLIC1 G6 NCC27	Chloride intracellular channel protein 1 (Chloride channel ABP) (Nuclear chloride ion channel 27) (NCC27) (Regulatory nuclear chloride ion channel protein) (hRNCC)	0	0	0	0	0	1394.19	0	5573.98	0	0	0	0	0	0	0	0	0	1740.7	0	4930.7	1749.69	0	0	0	0	2711.23
O00391	QSOX1 QSCN6 UNQ2520/PRO6013	Sulfhydryl oxidase 1 (hQSOX) (EC 1.8.3.2) (Quiescin Q6)	23493.4	20844.3	14553.2	21462.6	18094.2	23991.6	22729.4	18896.6	26090.8	27797.7	16976.6	15796.3	17879.5	21299.5	17052.7	16473.1	20034.4	24432.5	23224.9	17491.8	12602.8	18393.7	24107.5	27783.7	18679.3	17081.4
O00451	GFRA2 GDNFRB RETL2 TRNR2	GDNF family receptor alpha-2 (GDNF receptor alpha-2) (GDNFR-alpha-2) (GFR-alpha-2) (GDNF receptor beta) (GDNFR-beta) (Neurturin receptor alpha) (NRTNR-alpha) (NTNR-alpha) (RET ligand 2) (TGF-beta-related neurotrophic factor receptor 2)	2803.72	1478.62	0	1378.32	1261.81	3044.82	982.682	0	0	3500.51	0	0	0	0	0	0	0	0	0	746.571	0	0	0	0	0	0
O14498	ISLR UNQ189/PRO215	Immunoglobulin superfamily containing leucine-rich repeat protein	19667.3	18221.3	13285.5	16673.4	15476.9	34711.4	27089.5	22569.8	26323.6	36149	21547.9	14570.6	19033.3	34492.3	43817	23334.6	34850.1	15775.8	23996.2	47994.5	21722.7	18261.1	34045.3	28082.8	32225.9	24168.2
O14791	APOL1 APOL	Apolipoprotein L1 (Apolipoprotein L) (Apo-L) (ApoL) (Apolipoprotein L-I) (ApoL-I)	3319.53	0	4066.1	0	0	686.954	2984.23	11934.1	2351.36	0	10745.4	5438.34	0	12262.2	0	2268.36	0	7601.35	14075	0	2697.85	10137.2	0	0	8888.91	5367.01
O15031	PLXNB2 KIAA0315	Plexin-B2 (MM1)	10245.4	10098.7	5037.51	5978.31	8954.26	13494.1	9219.02	5413.05	5220.16	7535.69	10944	7187.74	6648.44	5889.82	0	8654.98	0	4695.8	5945.33	0	1925.92	5580.92	6346.63	8042.99	8083.69	7773.42
O15240	VGF	Neurosecretory protein VGF [Cleaved into: Neuroendocrine regulatory peptide-1 (NERP-1); Neuroendocrine regulatory peptide-2 (NERP-2); VGF-derived peptide TLQP-21; VGF-derived peptide TLQP-62; Antimicrobial peptide VGF[554-577]]	14712.7	5133.97	5928.24	5957.1	7184.66	11159.9	6274.27	9690.99	9433.94	13960.9	4698.44	4609.1	4929.26	6422.9	0	6006.54	0	2583.7	1469.98	2401.59	0	1042.51	14351.6	9597.02	1176.58	6922.43
O15537	RS1 XLRS1	Retinoschisin (X-linked juvenile retinoschisis protein)	70292.9	27814.7	20879.7	34412.4	65017.5	21007.7	35785.6	24662	20355.1	82289.9	15970.1	12938.5	26243.2	13907.6	8545.54	20666.6	0	30360.4	10291.3	9844.3	16653.4	10359.8	25416.1	13822	19819.5	26346.6
O43505	B4GAT1 B3GNT1 B3GNT6	Beta-1,4-glucuronyltransferase 1 (EC 2.4.1.-) (I-beta-1,3-N-acetylglucosaminyltransferase) (iGnT) (N-acetyllactosaminide beta-1,3-N-acetylglucosaminyltransferase) (Poly-N-acetyllactosamine extension enzyme) (UDP-GlcNAc:betaGal beta-1,3-N-acetylglucosaminyltransferase 1)	121902	111588	69633.1	94327.8	73548.8	104611	92287.7	79978.3	117424	126029	54848.1	71618.2	68654.3	54182	45103.6	47428.6	26876.2	130240	98259.1	63542.4	66427.2	61488.4	75033.2	77399.7	54657.5	54513.6
O43529	CHST10	Carbohydrate sulfotransferase 10 (EC 2.8.2.-) (HNK-1 sulfotransferase) (HNK-1ST) (HNK1ST) (HuHNK-1ST)	3532.41	3027.59	0	2368.43	1671.41	4055.84	3777.9	0	0	3137.54	0	0	0	0	0	0	0	0	0	0	0	0	0	0	0	0
O43707	ACTN4	Alpha-actinin-4 (Non-muscle alpha-actinin 4)	8941.4	3193.75	4418.21	4475.28	12898.1	4901.57	6383.17	3922.9	7225.5	4914.86	4069.03	9871.27	4947.68	3896.7	34792.9	8074.96	32617.2	2540.21	3925.98	24245.9	5307.15	6010.54	6608.97	11889.2	13225.1	7449.45
O43827	ANGPTL7 CDT6 UNQ313/PRO356	Angiopoietin-related protein 7 (Angiopoietin-like factor) (Angiopoietin-like protein 7) (Cornea-derived transcript 6 protein)	16766.9	20055.4	14160.4	19013.4	17096.6	19771.5	22244.1	16417.6	32075.5	17084.6	22250.6	10829.3	9987.23	16063.6	57925.8	15138.2	51364.6	12362.3	6363.67	55452.3	14338.9	3745.33	23549.8	10692.4	17381	12180
O43866	CD5L API6 UNQ203/PRO229	CD5 antigen-like (Apoptosis inhibitor expressed by macrophages) (hAIM) (CT-2) (IgM-associated peptide) (SP-alpha)	1630.11	0	4851.9	3778.52	5583.14	0	3000.9	11424.1	4542.81	5151.23	42926.5	12669.3	9887.82	76388.3	0	16838.4	0	7999.39	14653.3	4846.75	17243.1	14335.9	16608.9	10997.6	12015.7	6325.78
O60462	NRP2 VEGF165R2	Neuropilin-2 (Vascular endothelial cell growth factor 165 receptor 2)	808.318	564.226	779.542	265.321	1125.39	0	0	0	0	0	884.978	0	0	0	2090.75	1387.06	0	0	0	0	801.958	0	0	0	0	2262.12
O60575	SPINK4	Serine protease inhibitor Kazal-type 4 (Peptide PEC-60 homolog)	17126.5	17151	12260.6	15266	24057	12144.9	15093.6	8861.51	15304	8221.53	4810.55	0	4965.35	3524.26	0	4521.11	0	4472.19	7649.41	3088.03	7913.48	0	10686.3	13722.4	4376.62	8052.56
O60814	H2BC12 H2BFT HIRIP1 HIST1H2BK	Histone H2B type 1-K (H2B K) (HIRA-interacting protein 1)	3891.32	857.866	0	2866.14	4107.42	0	0	9979.87	3995.69	1222.23	0	0	2587.93	2817.05	19271	7237.19	0	14589.5	5267.42	0	18326.8	1763.6	16058.9	19853.6	0	21338.2
O60938	KERA SLRR2B	Keratocan (KTN) (Keratan sulfate proteoglycan keratocan)	69930.1	58734.3	22236.2	40001	48499.4	55653.8	54661.4	52003.8	54359.3	120504	30512.5	21331.3	19404.6	32174.1	91432.5	28956.1	115949	46091.7	31755.7	201778	104216	35274.1	47093	47390.9	32858.4	70033.4
O75063	FAM20B KIAA0475	Glycosaminoglycan xylosylkinase (EC 2.7.1.-) (Xylose kinase)	2739.53	2335.78	0	2020.04	2754.92	3024.06	2498.65	991.085	1145.69	2060.28	0	843.9	0	677.528	0	0	0	1179.64	0	0	0	0	0	0	0	1640.66
O75093	SLIT1 KIAA0813 MEGF4 SLIL1	Slit homolog 1 protein (Slit-1) (Multiple epidermal growth factor-like domains protein 4) (Multiple EGF-like domains protein 4)	40272.2	33983.4	25165.5	11897.2	37878.1	41636.8	45190.2	20270.4	44546.4	43525.5	19652.4	15523.7	28583.4	16544.1	20042.6	22071.9	7899.39	27417.2	25453.3	27034.8	22646.9	13726.1	29711.1	31508.4	21605.2	24556.3
O75326	SEMA7A CD108 SEMAL	Semaphorin-7A (CDw108) (JMH blood group antigen) (John-Milton-Hargen human blood group Ag) (Semaphorin-K1) (Sema K1) (Semaphorin-L) (Sema L) (CD antigen CD108)	38097.2	45232	23007.7	51319.6	23769.8	23871.5	42960.3	13905.4	48390	35794.9	13012	6281.62	12285.3	15660.3	0	9610.46	0	44653.9	9421.79	0	4619.02	5862.02	9222.47	15754.6	3097.46	7388.89
O75368	SH3BGRL	SH3 domain-binding glutamic acid-rich-like protein	0	1566.04	0	1699.6	2275.99	2777.42	3179.98	4961.07	711.902	3575.1	2488.7	0	0	10355.7	0	9588.18	0	2828.7	6142.29	6840.25	9262.58	3274.38	10410.5	1042.15	0	10143.2
O75493	CA11 CARP2 UNQ211/PRO237	Carbonic anhydrase-related protein 11 (CA-RP XI) (CA-XI) (CARP XI) (Carbonic anhydrase-related protein 2) (CA-RP II) (CARP-2)	0	0	0	0	0	0	0	0	0	1527.24	0	0	0	0	0	0	0	0	0	0	0	0	0	0	0	0
O75636	FCN3 FCNH HAKA1	Ficolin-3 (Collagen/fibrinogen domain-containing lectin 3 p35) (Collagen/fibrinogen domain-containing protein 3) (Hakata antigen)	385.156	0	0	0	0	0	0	2690.52	0	0	6075.85	4038.72	4371.76	4093.52	0	0	0	1116.89	0	0	0	5724.48	1460.2	2328.33	0	2598.88
O75752	B3GALNT1 B3GALT3 UNQ531/PRO1074	UDP-GalNAc:beta-1,3-N-acetylgalactosaminyltransferase 1 (Beta-1,3-GalNAc-T1) (EC 2.4.1.79) (Beta-1,3-galactosyltransferase 3) (Beta-1,3-GalTase 3) (Beta3Gal-T3) (Beta3GalT3) (b3Gal-T3) (Beta-3-Gx-T3) (Galactosylgalactosylglucosylceramide beta-D-acetyl-galactosaminyltransferase) (Globoside synthase) (UDP-N-acetylgalactosamine:globotriaosylceramide beta-1,3-N-acetylgalactosaminyltransferase)	1778.39	1057.63	0	1353.5	3963.45	956.934	0	2800.14	960.191	1917.8	0	0	0	0	0	0	0	2511.17	0	0	6549.05	0	0	0	0	665.775
O75874	IDH1 PICD	Isocitrate dehydrogenase [NADP] cytoplasmic (IDH) (EC 1.1.1.42) (Cytosolic NADP-isocitrate dehydrogenase) (IDP) (NADP(+)-specific ICDH) (Oxalosuccinate decarboxylase)	0	0	0	0	0	0	0	0	0	0	0	0	0	0	0	0	0	2653.8	0	0	0	0	0	0	0	0
O75882	ATRN KIAA0548 MGCA	Attractin (DPPT-L) (Mahogany homolog)	13752.2	11844.8	7346.24	11159.3	11667.3	12152.5	14408.6	4873.19	6092.61	13957	10027.2	7603.74	7967.72	9616.66	8739.94	7915.66	17655.8	7278.29	16174.3	6242.75	9969.25	10814.7	9363.97	14630.3	14605.5	10320.1
O94919	ENDOD1 KIAA0830	Endonuclease domain-containing 1 protein (EC 3.1.30.-)	4677.98	3988.35	3051.26	2829.54	5630.97	4344.81	6810.81	3056	2648.96	3288.5	0	0	0	0	0	7546.73	0	3128.9	2156.38	5969.14	4283.85	3153.46	9210.13	5555.3	0	9142.31
O94985	CLSTN1 CS1 KIAA0911	Calsyntenin-1 (Alcadein-alpha) (Alc-alpha) (Alzheimer-related cadherin-like protein) (Non-classical cadherin XB31alpha) [Cleaved into: Soluble Alc-alpha (SAlc-alpha); CTF1-alpha (C-terminal fragment 1-alpha)]	633115	487262	320458	499522	542895	768297	623574	306171	436563	668061	213697	256347	375868	265344	194531	308673	103854	302467	264465	347938	198936	168034	477346	327567	265641	299847
O95158	NXPH4 NPH4 UNQ1928/PRO4403	Neurexophilin-4	1766.07	1349.6	0	1373.82	0	0	974.995	0	0	1235.25	0	0	0	0	0	0	0	0	0	0	0	0	0	0	0	0
O95274	LYPD3 C4.4A UNQ491/PRO1007	Ly6/PLAUR domain-containing protein 3 (GPI-anchored metastasis-associated protein C4.4A homolog) (Matrigel-induced gene C4 protein) (MIG-C4)	800217	290476	624712	422240	342550	573551	397804	532054	333627	285242	449224	981718	1.02316e+06	435128	1.6049e+06	787026	62418.5	361706	875896	71262.7	722711	749292	1069789	767613	1.11884e+06	686297
O95428	PAPLN UNQ2420/PRO4977	Papilin	17194.4	10516.4	4795.32	8381.18	9092.04	18123.5	10308.1	8567.25	14694.6	14628.9	6066.12	5475.44	10353.9	9445.65	11085.8	8790.22	0	6735.63	5190.3	10134.1	3375.01	5061.22	16260.8	7636.4	5619.5	14162.6
O95445	APOM G3A NG20 HSPC336	Apolipoprotein M (Apo-M) (ApoM) (Protein G3a)	4760.25	2707.68	6313.98	4190.01	3210.83	4471.74	7672.44	2684.52	5522.69	5016.94	4026.25	2558.44	1187.22	25594.8	0	2833.12	10919.3	3932.67	0	0	3886.77	8349.06	0	8128.15	4604.21	1422.43
O95497	VNN1	Pantetheinase (EC 3.5.1.92) (Pantetheine hydrolase) (Tiff66) (Vascular non-inflammatory molecule 1) (Vanin-1)	12282.1	2743.62	769.996	1839.99	10815.2	3006.03	2691.57	6164.08	863.894	3617	3153.43	8198.73	0	4023.26	8394.67	10556.2	15066.2	1100.24	1096.51	5245.22	0	6069.58	0	0	11736.3	11496.3
P00338	LDHA PIG19	L-lactate dehydrogenase A chain (LDH-A) (EC 1.1.1.27) (Cell proliferation-inducing gene 19 protein) (LDH muscle subunit) (LDH-M) (Renal carcinoma antigen NY-REN-59)	23272.6	10114.1	12169.4	25319.7	23580.1	21540.4	23518.8	11945.8	11074.4	41962.3	17183	14212.7	17032.4	30603.9	34149.9	23013.7	0	27578.8	27479	25914.5	49829.8	19202.3	30986.9	24551.4	12259.4	42255.5
P00352	ALDH1A1 ALDC ALDH1 PUMB1	Retinal dehydrogenase 1 (RALDH 1) (RalDH1) (EC 1.2.1.-) (EC 1.2.1.36) (ALDH-E1) (ALHDII) (Aldehyde dehydrogenase family 1 member A1) (Aldehyde dehydrogenase, cytosolic)	4465.36	2581.68	2782.11	1115.61	3258.36	1694.03	2710.57	12515.4	2510.97	21359.7	2098.87	0	0	11051.5	0	4811.77	6532.14	7248.94	0	0	8760.48	7929.72	6298.77	20369.2	0	1854.73
P00390	GSR GLUR GRD1	Glutathione reductase, mitochondrial (GR) (GRase) (EC 1.8.1.7)	2134.68	0	0	0	0	0	3241.44	8063.74	1676.21	4396.8	0	0	0	17340.9	0	9994.34	0	7763.12	0	0	0	0	0	0	0	4953.18
P00441	SOD1	Superoxide dismutase [Cu-Zn] (EC 1.15.1.1) (Superoxide dismutase 1) (hSod1)	19960.9	13422.6	7538.47	10494.6	15019.1	14763.1	17248.9	10576.4	13029.1	12182.7	3466.25	0	0	23721.6	0	9477.11	0	13573.2	7905.35	6880.31	14118.3	3041.47	8737.24	13455.5	0	15265.9
P00450	CP	Ceruloplasmin (EC 1.16.3.1) (Ferroxidase)	791689	420082	564205	464990	931150	849627	774502	688918	507036	597863	983304	1486568	1.58607e+06	895880	1.45765e+06	1.35113e+06	1.1692e+06	1.12114e+06	1.12059e+06	1.00365e+06	900612	896380	1.698e+06	1.23012e+06	2005375	1.38299e+06
P00488	F13A1 F13A	Coagulation factor XIII A chain (Coagulation factor XIIIa) (EC 2.3.2.13) (Protein-glutamine gamma-glutamyltransferase A chain) (Transglutaminase A chain)	0	0	0	207810	0	0	0	1	0	2658.86	0	0	0	340.545	0	4431.9	0	0	127725	39994.4	2717.25	1674.93	0	0	0	5297.49
P00491	PNP NP	Purine nucleoside phosphorylase (PNP) (EC 2.4.2.1) (Inosine phosphorylase) (Inosine-guanosine phosphorylase)	0	0	0	0	0	0	0	12459.7	0	0	0	0	0	20458.2	0	5835.37	0	10173.4	0	0	0	0	0	0	0	0
P00505	GOT2	Aspartate aminotransferase, mitochondrial (mAspAT) (EC 2.6.1.1) (EC 2.6.1.7) (Fatty acid-binding protein) (FABP-1) (Glutamate oxaloacetate transaminase 2) (Kynurenine aminotransferase 4) (Kynurenine aminotransferase IV) (Kynurenine--oxoglutarate transaminase 4) (Kynurenine--oxoglutarate transaminase IV) (Plasma membrane-associated fatty acid-binding protein) (FABPpm) (Transaminase A)	0	0	0	0	1187.76	1554.42	1153.11	0	1426.64	1218.51	0	0	0	0	0	0	0	0	0	0	0	0	0	0	0	0
P00558	PGK1 PGKA MIG10 OK/SW-cl.110	Phosphoglycerate kinase 1 (EC 2.7.2.3) (Cell migration-inducing gene 10 protein) (Primer recognition protein 2) (PRP 2)	4125.62	2443.55	3040.96	4504.75	4334.44	2589.46	2081.57	7366.35	5286.75	5352.74	5132.78	2922.39	3832.73	14208.4	8784.02	11064.1	5228.19	13447.2	5153.96	4515.24	15649.4	4126.64	8431.38	2604.88	3854.98	9246.07
P00568	AK1	Adenylate kinase isoenzyme 1 (AK 1) (EC 2.7.4.3) (EC 2.7.4.6) (ATP-AMP transphosphorylase 1) (ATP:AMP phosphotransferase) (Adenylate monophosphate kinase) (Myokinase)	0	0	0	0	4313.89	0	0	18798.5	0	0	0	4274.41	0	7127.67	0	0	0	0	0	0	0	0	0	0	0	0
P00734	F2	Prothrombin (EC 3.4.21.5) (Coagulation factor II) [Cleaved into: Activation peptide fragment 1; Activation peptide fragment 2; Thrombin light chain; Thrombin heavy chain]	226278	104721	158915	127031	186862	181240	108729	107986	118209	145768	142583	253835	187259	101234	445585	222059	444257	122026	300684	166878	163188	218737	201104	208178	289989	261839
P00738	HP	Haptoglobin (Zonulin) [Cleaved into: Haptoglobin alpha chain; Haptoglobin beta chain]	2.05694e+06	126326	433632	3.36477e+06	283821	1.05175e+06	4.21681e+06	1.21829e+06	714475	215093	33326.2	5729495	90677.6	164306	2.70364e+06	16251.3	5309788	11708.9	72808.5	1.32769e+06	246929	3.20301e+06	637695	644512	456622	581913
P00740	F9	Coagulation factor IX (EC 3.4.21.22) (Christmas factor) (Plasma thromboplastin component) (PTC) [Cleaved into: Coagulation factor IXa light chain; Coagulation factor IXa heavy chain]	2245.35	1684.5	1296.15	2019.07	2135.56	2280.03	2337.07	2456.82	20896.7	2650.88	2514.58	1581.56	1257.53	2642.23	2239.64	2531.4	2454.12	1457.19	5989.31	0	0	2480.39	3791.14	5641.07	2306.31	21224
P00742	F10	Coagulation factor X (EC 3.4.21.6) (Stuart factor) (Stuart-Prower factor) [Cleaved into: Factor X light chain; Factor X heavy chain; Activated factor Xa heavy chain]	37677.3	17831.8	25546.8	18234.4	26348.8	33747	21114.7	33302.4	17948.8	35422.8	31952	43358.9	25816	28797.3	60105.9	23984.3	80758.3	13461.3	40917.1	23693.7	18304.3	33026.4	32850.8	48684.9	36006.8	44340.3
P00747	PLG	Plasminogen (EC 3.4.21.7) [Cleaved into: Plasmin heavy chain A; Activation peptide; Angiostatin; Plasmin heavy chain A, short form; Plasmin light chain B]	372573	200113	326358	200798	251658	230828	182406	322081	246482	226889	222022	646746	536686	240439	676701	242526	918626	271121	565641	381658	299062	517395	481963	473678	649883	499813
P00748	F12	Coagulation factor XII (EC 3.4.21.38) (Hageman factor) (HAF) [Cleaved into: Coagulation factor XIIa heavy chain; Beta-factor XIIa part 1; Coagulation factor XIIa light chain (Beta-factor XIIa part 2)]	55160.6	57316.5	38852.6	43411.4	47536.8	52720.7	36509	92218.9	39609.3	37563.8	68684.2	55767	54417.7	57648.4	78693.8	67862.6	201968	64065.7	217429	105131	69922.1	52402.2	81087.2	91868	123415	94673
P00915	CA1	Carbonic anhydrase 1 (EC 4.2.1.1) (Carbonate dehydratase I) (Carbonic anhydrase B) (CAB) (Carbonic anhydrase I) (CA-I)	579.151	0	0	0	0	0	0	248062	8031.19	0	124099	9226.98	64489.2	1.03955e+06	26981.3	320082	57364.8	252338	17074	0	175340	13348.1	302884	15815.9	2623.45	96447.6
P00918	CA2	Carbonic anhydrase 2 (EC 4.2.1.1) (Carbonate dehydratase II) (Carbonic anhydrase C) (CAC) (Carbonic anhydrase II) (CA-II)	3713.57	10910.7	6896.27	13685.3	0	5392.61	7370.4	84327.1	8064.29	8413.45	12169.4	0	13303.5	139837	0	31411	0	24169.7	0	0	18373.3	0	26468.8	0	0	5780.28
P01008	SERPINC1 AT3 PRO0309	Antithrombin-III (ATIII) (Serpin C1)	572597	270889	596900	389277	605791	684290	412101	417010	428655	331539	494208	1.12152e+06	1.08228e+06	426731	1.77912e+06	790729	2.02182e+06	360413	1.00459e+06	910089	589492	890759	1.04948e+06	894881	1358573	1303945
P01009	SERPINA1 AAT PI PRO0684 PRO2209	Alpha-1-antitrypsin (Alpha-1 protease inhibitor) (Alpha-1-antiproteinase) (Serpin A1) [Cleaved into: Short peptide from AAT (SPAAT)]	1194975	792885	2.02848e+06	847178	1.03127e+06	1.01255e+06	1.4071e+06	1.58972e+06	1.49119e+06	1.00414e+06	1.74758e+06	1.92215e+06	2591431	1.74817e+06	2543537	2.11551e+06	4410620	1.0269e+06	2.6581e+06	2.70754e+06	1753348	1.86697e+06	2701150	2.15189e+06	3.57241e+06	2227162
P01011	SERPINA3 AACT GIG24 GIG25	Alpha-1-antichymotrypsin (ACT) (Cell growth-inhibiting gene 24/25 protein) (Serpin A3) [Cleaved into: Alpha-1-antichymotrypsin His-Pro-less]	672405	493017	723389	452158	634994	1.2075e+06	621472	807753	557401	533005	1.30797e+06	805972	1.6136e+06	1.24937e+06	1.23499e+06	1.52453e+06	1.86451e+06	761060	1.96123e+06	2.05569e+06	1.21759e+06	1.1945e+06	2570497	1.50083e+06	2.29719e+06	2.10202e+06
P01019	AGT SERPINA8	Angiotensinogen (Serpin A8) [Cleaved into: Angiotensin-1 (Angiotensin 1-10) (Angiotensin I) (Ang I); Angiotensin-2 (Angiotensin 1-8) (Angiotensin II) (Ang II); Angiotensin-3 (Angiotensin 2-8) (Angiotensin III) (Ang III) (Des-Asp[1]-angiotensin II); Angiotensin-4 (Angiotensin 3-8) (Angiotensin IV) (Ang IV); Angiotensin 1-9; Angiotensin 1-7; Angiotensin 1-5; Angiotensin 1-4]	132247	81604.9	152945	75790.5	115485	164648	163030	178601	151026	104168	156166	212571	275080	186127	341825	142942	406248	179862	304437	162706	230696	226566	238326	229765	332132	236340
P01023	A2M CPAMD5 FWP007	Alpha-2-macroglobulin (Alpha-2-M) (C3 and PZP-like alpha-2-macroglobulin domain-containing protein 5)	712432	600543	435654	453393	576508	932698	671434	510954	484566	616035	2.7877e+06	662472	870957	789027	230961	866760	474036	663795	865896	159725	539869	701910	681638	958075	646259	1.04877e+06
P01024	C3 CPAMD1	Complement C3 (C3 and PZP-like alpha-2-macroglobulin domain-containing protein 1) [Cleaved into: Complement C3 beta chain; C3-beta-c (C3bc); Complement C3 alpha chain; C3a anaphylatoxin; Acylation stimulating protein (ASP) (C3adesArg); Complement C3b alpha' chain; Complement C3c alpha' chain fragment 1; Complement C3dg fragment; Complement C3g fragment; Complement C3d fragment; Complement C3f fra…	472498	362158	574310	364964	464459	462628	461224	710994	363738	471614	874012	1.11885e+06	1073466	620932	761022	605156	1.48603e+06	577880	1.22033e+06	527232	462938	1.0007e+06	768708	1.20378e+06	1.38706e+06	943321
P01031	C5 CPAMD4	Complement C5 (C3 and PZP-like alpha-2-macroglobulin domain-containing protein 4) [Cleaved into: Complement C5 beta chain; Complement C5 alpha chain; C5a anaphylatoxin; Complement C5 alpha' chain]	53527.6	27684.3	37949.6	17197.3	38151	32715	29065.4	23741.7	20284.4	30064.8	64484.1	92084.7	73666.9	34804.8	77984.1	95655.9	88352.1	37438.9	79412.3	34752.1	51771.3	76022.4	71078.7	97036.4	124003	101874
P01033	TIMP1 CLGI TIMP	Metalloproteinase inhibitor 1 (Erythroid-potentiating activity) (EPA) (Fibroblast collagenase inhibitor) (Collagenase inhibitor) (Tissue inhibitor of metalloproteinases 1) (TIMP-1)	27560.8	15693.1	8371.26	16051.8	42118.8	15069.9	11069	7322.91	16840.4	14187.3	12157.9	37665.5	8620.45	22180.9	103992	22120.2	107165	17129.5	8520.96	25499.8	22548.6	7548.27	16846.8	79973.1	86851.6	64714.8
P01034	CST3	Cystatin-C (Cystatin-3) (Gamma-trace) (Neuroendocrine basic polypeptide) (Post-gamma-globulin)	2.62199e+06	1.95771e+06	1.41687e+06	1.92543e+06	1.82549e+06	2.06402e+06	1.32953e+06	1.85435e+06	3.48839e+06	1.94541e+06	1.3714e+06	1.03314e+06	1.24043e+06	996698	2.45783e+06	1.48488e+06	1.92243e+06	1.99856e+06	989225	4.42348e+06	1.83154e+06	782870	1.67625e+06	1.35371e+06	1062417	1.51016e+06
P01042	KNG1 BDK KNG	Kininogen-1 (Alpha-2-thiol proteinase inhibitor) (Fitzgerald factor) (High molecular weight kininogen) (HMWK) (Williams-Fitzgerald-Flaujeac factor) [Cleaved into: Kininogen-1 heavy chain; T-kinin (Ile-Ser-Bradykinin); Bradykinin (Kallidin I); Lysyl-bradykinin (Kallidin II); Kininogen-1 light chain; Low molecular weight growth-promoting factor]	368502	237579	340122	216319	270298	342344	275962	355642	163973	264938	493984	835016	680449	360561	962399	518559	1045701	248813	727628	406699	479309	604649	820016	711250	767809	607405
P01344	IGF2 PP1446	Insulin-like growth factor II (IGF-II) (Somatomedin-A) (T3M-11-derived growth factor) [Cleaved into: Insulin-like growth factor II; Insulin-like growth factor II Ala-25 Del; Preptin]	2034.88	3499.23	4262.24	2812.3	2291.76	5883.24	2566.89	0	2022.13	1888.16	0	0	0	0	0	1521.19	0	0	863.37	0	2403.4	0	0	0	0	0
P01599	IGKV1-17	Immunoglobulin kappa variable 1-17 (Ig kappa chain V-I region Gal) (Ig kappa chain V-I region WEA)	8009.57	14382	9286.73	12555.1	13149.4	10259.4	4665.6	6419.82	8543.21	22106.1	19388.3	10089.7	26521.3	15905	25375.1	30006	23498.9	20311.2	13116.9	24538.3	8754.7	10241.5	17146.8	21374.1	18927.8	11124.7
P01602	IGKV1-5	Immunoglobulin kappa variable 1-5 (Ig kappa chain V-I region CAR) (Ig kappa chain V-I region EU) (Ig kappa chain V-I region HK102) (Ig kappa chain V-I region Kue)	275449	277275	565588	294657	411834	279153	491456	76958.3	484512	459955	767542	721322	885472	252082	936368	509101	1.39964e+06	567643	620476	792574	347644	325555	617007	662926	662431	505672
P01619	IGKV3-20	Immunoglobulin kappa variable 3-20 (Ig kappa chain V-III region B6) (Ig kappa chain V-III region GOL) (Ig kappa chain V-III region HAH) (Ig kappa chain V-III region HIC) (Ig kappa chain V-III region IARC/BL41) (Ig kappa chain V-III region NG9) (Ig kappa chain V-III region SIE) (Ig kappa chain V-III region Ti) (Ig kappa chain V-III region WOL)	560231	507633	931808	738645	596969	633992	500070	388330	523890	867731	1.03964e+06	1.01634e+06	1.03221e+06	522347	4603317	988326	1550936	619394	1.13709e+06	1.41036e+06	734873	622541	1.31808e+06	814489	1.25387e+06	1.20222e+06
P01624	IGKV3-15	Immunoglobulin kappa variable 3-15 (Ig kappa chain V-III region CLL) (Ig kappa chain V-III region POM)	488587	378077	451355	465801	439151	370385	308015	257817	324863	494851	806612	915962	527730	356697	1.52554e+06	873418	1.30319e+06	350217	641376	1.15119e+06	805104	537467	589870	980802	741983	810882
P01700	IGLV1-47	Immunoglobulin lambda variable 1-47 (Ig lambda chain V-I region HA) (Ig lambda chain V-I region WAH)	121399	148535	175872	168908	120348	151558	259992	105714	146244	233733	257965	201722	300323	234593	323222	160557	387231	184143	205267	324488	157605	252833	255106	335362	421223	225161
P01701	IGLV1-51	Immunoglobulin lambda variable 1-51 (Ig lambda chain V-I region BL2) (Ig lambda chain V-I region EPS) (Ig lambda chain V-I region NEW) (Ig lambda chain V-I region NIG-64)	29443.5	21338.8	57391.3	46681.2	66805	43339.8	111475	45246.5	80415.2	47626.2	87080.7	63606	100606	87161	109082	70974.6	126952	75997.1	73977.9	111974	36183	48840.7	95555.2	113867	120127	71653.3
P01704	IGLV2-14	Immunoglobulin lambda variable 2-14 (Ig lambda chain V-II region NIG-84) (Ig lambda chain V-II region TOG) (Ig lambda chain V-II region VIL)	8978.33	6272.87	2719.4	5932.33	22820.7	2474.52	18644.7	21146.8	19376.2	17420.2	30487.9	0	11336.6	7820.64	5192.26	23475.9	90624.7	2741.7	6551.82	46872.5	9929.7	8677.59	34402.6	25649.5	42016.4	5481.05
P01705	IGLV2-23	Immunoglobulin lambda variable 2-23 (Ig lambda chain V-II region NEI)	7827.38	13843.1	0	0	7573.84	0	11399.8	5129.93	40944.1	21475.1	13557.7	36585	24420.4	0	56405.8	41960.2	0	11544.9	11487.7	17324.3	0	13695.5	9580.51	25295	17233.3	8130.88
P01706	IGLV2-11	Immunoglobulin lambda variable 2-11 (Ig gamma lambda chain V-II region DOT) (Ig lambda chain V-II region BOH) (Ig lambda chain V-II region BUR) (Ig lambda chain V-II region NIG-58) (Ig lambda chain V-II region TRO) (Ig lambda chain V-II region WIN)	7661.5	63871.4	45057.5	46727.4	18276	55878.4	45110	10588	24611.3	17411.3	70104.9	54604.8	116927	25442.1	114879	88595.4	69444.7	38819.2	111597	23309.8	23721.6	95518.1	15240.9	31286.6	108479	57363.9
P01709	IGLV2-8	Immunoglobulin lambda variable 2-8 (Ig lambda chain V-II region BO) (Ig lambda chain V-II region MGC)	15262.1	25870.5	28173.3	32752.7	53945.5	25880.5	19871.2	18588.7	39837.8	35654.3	33246	21040.4	59134.7	42238.4	130775	45945.7	147706	25748.6	20823	56557.6	48380.5	26949	37811.6	22719.2	46046.7	51527.2
P01714	IGLV3-19	Immunoglobulin lambda variable 3-19 (Ig lambda chain V-III region SH)	63687.5	48605.1	79534.4	59231.5	55636.8	54062	73382.5	21314.7	31670.8	19984.5	41418.2	39792.7	54899.5	13253.7	92817.5	37275.8	40596	28176	17049.2	25634.3	93765.4	57718.8	58155.8	27675.9	48468.6	34333.2
P01742	IGHV1-69	Immunoglobulin heavy variable 1-69 (Ig heavy chain V-I region EU) (Ig heavy chain V-I region SIE) (Ig heavy chain V-I region WOL)	3723.04	4723.62	0	17917.6	0	1225.48	9642.32	14787.8	9327.69	7407.53	13375.8	3988.34	0	6203.72	0	0	0	14951.8	5849.78	2725.06	0	4696.4	3849.17	6347.43	0	0
P01766	IGHV3-13	Immunoglobulin heavy variable 3-13 (Ig heavy chain V-III region BRO)	23872.2	18337.9	17102.7	22276.6	26564.4	23971.4	12117.8	6437.05	13092	23186.8	15100.5	5821.05	13638.4	10408.8	25919.1	12441.2	22882.4	31674.4	19031.5	15230.6	41136.3	19068.4	11237.5	4512.16	24407.7	18769.7
P01780	IGHV3-7	Immunoglobulin heavy variable 3-7 (Ig heavy chain V-III region GAL) (Ig heavy chain V-III region GAR) (Ig heavy chain V-III region JON)	52871.5	121869	153484	110671	80389.5	96799	173616	103330	141075	157170	202073	206456	159144	218571	180823	88890	335445	186709	240062	224899	99181.8	154951	145281	215105	163996	122348
P01834	IGKC	Immunoglobulin kappa constant (Ig kappa chain C region) (Ig kappa chain C region AG) (Ig kappa chain C region CUM) (Ig kappa chain C region EU) (Ig kappa chain C region OU) (Ig kappa chain C region ROY) (Ig kappa chain C region TI)	1833448	3.15471e+06	6.04516e+06	3354864	2.46645e+06	1.85894e+06	3.18696e+06	3.4591e+06	4.77273e+06	2.93892e+06	4311134	3.22294e+06	3.59027e+06	4182079	2.92379e+06	3.22478e+06	4593181	7.72623e+06	4.94908e+06	4645201	5818318	4203666	3613213	8591176	7006371	3.04258e+06
P02008	HBZ HBZ2	Hemoglobin subunit zeta (HBAZ) (Hemoglobin zeta chain) (Zeta-globin)	0	0	0	0	0	0	0	0	0	0	0	0	0	14077.8	0	0	0	0	0	0	0	0	0	0	0	0
P02042	HBD	Hemoglobin subunit delta (Delta-globin) (Hemoglobin delta chain)	0	0	0	0	0	0	0	547895	0	0	114565	15008.8	32292.8	1.15409e+06	26535.2	110935	13618.3	121399	72920.8	171975	50382.4	10871	151382	0	0	39901.2
P02452	COL1A1	Collagen alpha-1(I) chain (Alpha-1 type I collagen)	5723.17	3054.49	0	4872.12	815.14	1053	0	0	0	4371.85	5179	4877.04	2197.71	7949.23	0	9229.59	5944.64	0	2126.61	0	11248.8	3275.16	8457.38	15938.2	10409.9	10268.2
P02458	COL2A1	Collagen alpha-1(II) chain (Alpha-1 type II collagen) [Cleaved into: Collagen alpha-1(II) chain; Chondrocalcin]	11683.9	8349.17	6041.03	4171.78	2572.92	7391.84	3522.19	2732.04	0	6049.68	2192.73	3894.53	4432.1	0	0	2184.04	0	0	0	0	0	8882.89	0	0	0	0
P02461	COL3A1	Collagen alpha-1(III) chain	0	906.626	0	1276.12	0	838.506	0	2195.11	0	0	3799.05	0	0	0	10522.1	3868.45	0	0	0	0	2470.34	696.36	1059.37	0	0	5292.32
P02533	KRT14	Keratin, type I cytoskeletal 14 (Cytokeratin-14) (CK-14) (Keratin-14) (K14)	7799.02	3054.27	11436.3	2413.48	238206	1767.65	6715.73	4835.64	25484.3	2699.8	6771.79	0	8496.19	8984.66	11199.6	18102.6	14055.7	3369.06	6417.45	19174.4	4054.2	6431.09	10606	8429.29	8602.33	0
P02538	KRT6A K6A KRT6D	Keratin, type II cytoskeletal 6A (Cytokeratin-6A) (CK-6A) (Cytokeratin-6D) (CK-6D) (Keratin-6A) (K6A) (Type-II keratin Kb6) (allergen Hom s 5)	0	0	1342.69	0	675262	0	1075.54	14876	23303.2	5045.76	0	0	0	0	0	0	0	0	0	5980.58	0	0	10263.4	0	0	0
P02549	SPTA1 SPTA	Spectrin alpha chain, erythrocytic 1 (Erythroid alpha-spectrin)	0	2827.49	0	0	0	0	0	8781.66	0	71.2808	587.558	0	0	1638.35	0	0	0	0	0	0	0	0	0	0	0	0
P02647	APOA1	Apolipoprotein A-I (Apo-AI) (ApoA-I) (Apolipoprotein A1) [Cleaved into: Proapolipoprotein A-I (ProapoA-I); Truncated apolipoprotein A-I (Apolipoprotein A-I(1-242))]	2.21046e+06	1.09829e+06	2.33583e+06	1.18004e+06	1.04436e+06	1.42557e+06	1.34179e+06	1.68655e+06	633367	1.63963e+06	1.62848e+06	3182105	2.0396e+06	1.49404e+06	3.34094e+06	1.62652e+06	4.93176e+06	472366	2856981	1.48823e+06	1.14415e+06	2607077	2.18162e+06	2.46124e+06	5149555	2.20212e+06
P02649	APOE	Apolipoprotein E (Apo-E)	959488	514507	763840	681586	842976	1.02832e+06	684174	765016	1.06154e+06	781483	1.32939e+06	1.14371e+06	874085	1.26297e+06	502558	910210	299503	835528	904627	601661	236019	868329	985252	1.20302e+06	958833	1.71964e+06
P02652	APOA2	Apolipoprotein A-II (Apo-AII) (ApoA-II) (Apolipoprotein A2) [Cleaved into: Proapolipoprotein A-II (ProapoA-II); Truncated apolipoprotein A-II (Apolipoprotein A-II(1-76))]	484591	174831	352915	189407	173533	219996	195722	373486	141687	210043	499543	629368	397711	311093	657736	249437	1.23545e+06	146431	582466	267035	264211	442536	398902	724382	1.01463e+06	492872
P02671	FGA	Fibrinogen alpha chain [Cleaved into: Fibrinopeptide A; Fibrinogen alpha chain]	44078.8	19512	67538.5	16320.4	27845.1	25320.7	34148.1	79869.4	24853	40720.5	406172	307428	293551	278133	87235.2	446455	72818	104019	201544	107923	88292.4	343119	337769	382484	241958	189211
P02675	FGB	Fibrinogen beta chain [Cleaved into: Fibrinopeptide B; Fibrinogen beta chain]	41024	14569.4	63523.8	13943.6	27649.6	10990.8	15672.8	52574.2	10747.9	29910.7	399312	292090	214542	263743	36834.2	466048	23439	119017	75428.8	28635.5	50952.2	270156	168609	342223	130804	160421
P02730	SLC4A1 AE1 DI EPB3	Band 3 anion transport protein (Anion exchange protein 1) (AE 1) (Anion exchanger 1) (Solute carrier family 4 member 1) (CD antigen CD233)	0	0	0	338.203	0	201.273	0	21612.3	0	0	0	0	0	8008.82	0	1094.22	0	1181.54	1561.63	0	0	0	1267.32	0	0	0
P02741	CRP PTX1	C-reactive protein [Cleaved into: C-reactive protein(1-205)]	0	1133.78	0	0	3876.41	0	2565.27	7225.75	0	1536.75	5138.21	32594	8230.42	0	0	20568.3	0	5199.28	4878.01	0	12426	0	13929.1	0	8501.51	6899.49
P02743	APCS PTX2	Serum amyloid P-component (SAP) (9.5S alpha-1-glycoprotein) [Cleaved into: Serum amyloid P-component(1-203)]	12888.1	11714.1	18462.4	14054.4	9759.65	10268.6	15072	24768.4	18127.2	14211.3	94156.5	89990.5	57282.8	39300.1	70156	58986.7	47623.5	18950.2	54177.2	20999.3	36976.6	50665.2	40371.1	60101.2	43293.8	44295.6
P02745	C1QA	Complement C1q subcomponent subunit A	1328.49	9073.84	14355.8	1353.54	0	845.262	654.129	15751.5	12532.6	881.238	36694.9	27729.9	10438	39563.2	0	31911.4	0	31219.6	12687.2	0	0	34401.1	39134.6	44903.6	0	11685.3
P02747	C1QC C1QG	Complement C1q subcomponent subunit C	26854.9	20629.4	16149.8	17168.9	21457.2	34879.8	20070.4	44678.6	27540.8	14854.2	71593	53742.3	26513.8	60413.1	54303.4	42326.2	35900.4	41961.8	26956.2	50914	28877.9	61759	71045.5	65515.4	57315.4	32740.7
P02748	C9	Complement component C9 [Cleaved into: Complement component C9a; Complement component C9b]	88015.5	44401.1	131203	78188.8	134574	80489.5	116074	110024	83907.8	72648.1	153806	378608	203882	126426	246289	287330	386897	96521.9	225717	148232	180875	224739	248035	202411	296391	240422
P02749	APOH B2G1	Beta-2-glycoprotein 1 (APC inhibitor) (Activated protein C-binding protein) (Anticardiolipin cofactor) (Apolipoprotein H) (Apo-H) (Beta-2-glycoprotein I) (B2GPI) (Beta(2)GPI)	1.37967e+06	837477	1.09405e+06	717212	955423	1.03686e+06	799625	530515	850230	408698	980018	1.67205e+06	1.26997e+06	573970	2.0234e+06	1.47353e+06	2284590	594690	1.18089e+06	735700	859751	1.6899e+06	1.75839e+06	1.26069e+06	1.60501e+06	1.75879e+06
P02750	LRG1 LRG	Leucine-rich alpha-2-glycoprotein (LRG)	595628	189781	532357	220585	861620	539902	349802	297445	270020	375900	499673	1.55194e+06	1.49365e+06	466754	1.26998e+06	1.68808e+06	1529049	238323	1229581	1.21083e+06	1.02379e+06	646739	1.6253e+06	741860	1.20705e+06	1.4393e+06
P02751	FN1 FN	Fibronectin (FN) (Cold-insoluble globulin) (CIG) [Cleaved into: Anastellin; Ugl-Y1; Ugl-Y2; Ugl-Y3]	22134.8	18994.5	18903.3	15318.9	12297.4	31169	19134.1	27930	26878.6	29084.4	134313	40871	56705.3	118430	15289.2	153577	24011.3	51525	105823	24030.7	75655.3	60498.3	86047.4	158312	127086	108792
P02753	RBP4 PRO2222	Retinol-binding protein 4 (Plasma retinol-binding protein) (PRBP) (RBP) [Cleaved into: Plasma retinol-binding protein(1-182); Plasma retinol-binding protein(1-181); Plasma retinol-binding protein(1-179); Plasma retinol-binding protein(1-176)]	109485	66990.3	89902.3	66294	86271.3	69083.2	64572.2	51710.1	103178	66833.7	97633.6	90076.9	119384	48987.9	211741	189223	196102	74953.3	135435	127002	163385	271395	164928	104204	125135	150028
P02760	AMBP HCP ITIL	Protein AMBP [Cleaved into: Alpha-1-microglobulin (Protein HC) (Alpha-1 microglycoprotein) (Complex-forming glycoprotein heterogeneous in charge); Inter-alpha-trypsin inhibitor light chain (ITI-LC) (Bikunin) (EDC1) (HI-30) (Uronic-acid-rich protein); Trypstatin]	109558	108707	246261	104258	86751	189574	167802	119738	124328	105861	507489	544636	369900	232932	300795	260321	560532	138995	746211	256048	308298	1.07606e+06	457779	396441	387362	416009
P02763	ORM1 AGP1	Alpha-1-acid glycoprotein 1 (AGP 1) (Orosomucoid-1) (OMD 1)	1.18862e+06	572823	1.48856e+06	769239	1841142	1281241	1.6363e+06	801056	1.01755e+06	1.02455e+06	1.82307e+06	4694704	4.63479e+06	1.14146e+06	4.49678e+06	5299278	2923189	1.2133e+06	1.96854e+06	4.22124e+06	2.64483e+06	1.84293e+06	4253842	1.25969e+06	3.59171e+06	3413779
P02766	TTR PALB	Transthyretin (ATTR) (Prealbumin) (TBPA)	933867	1773717	1794086	2.11629e+06	615558	2.73678e+06	2.95628e+06	2.29441e+06	2.99028e+06	2.59236e+06	3057690	1.81956e+06	2562297	2.79113e+06	1.15411e+06	1.09757e+06	1.75574e+06	2.60506e+06	4774985	5.27768e+06	3.84404e+06	2.4469e+06	2.64557e+06	3677462	3.24769e+06	1.20128e+06
P02768	ALB GIG20 GIG42 PRO0903 PRO1708 PRO2044 PRO2619 PRO2675 UNQ696/PRO1341	Albumin	124354904	66269212	126738992	82197648	124939136	107018984	82255456	105775288	111518936	104095328	161408336	223367104	231200384	106517352	383856448	107723632	475543296	99623544	185078128	269034656	180615552	109899784	194410544	173736272	271941088	181747568
P02775	PPBP CTAP3 CXCL7 SCYB7 TGB1 THBGB1	Platelet basic protein (PBP) (C-X-C motif chemokine 7) (Leukocyte-derived growth factor) (LDGF) (Macrophage-derived growth factor) (MDGF) (Small-inducible cytokine B7) [Cleaved into: Connective tissue-activating peptide III (CTAP-III) (LA-PF4) (Low-affinity platelet factor IV); TC-2; Connective tissue-activating peptide III(1-81) (CTAP-III(1-81)); Beta-thromboglobulin (Beta-TG); Neutrophil-activa…	5055.91	0	0	0	0	5087.86	0	0	0	0	0	0	0	0	0	0	0	0	6123.18	0	0	45490.6	0	0	0	20175.3
P02787	TF PRO1400	Serotransferrin (Transferrin) (Beta-1 metal-binding globulin) (Siderophilin)	12285062	11538538	11194054	10242285	10335887	12790770	11240625	11070884	16861908	10059674	11668566	8953571	14576253	10823646	13282498	8021370	13242833	15967427	11607880	14458091	10988707	10896191	15078624	14007105	14137638	11513874
P02790	HPX	Hemopexin (Beta-1B-glycoprotein)	1.9808e+06	1.13394e+06	1.64732e+06	710588	1.25167e+06	884697	1.25252e+06	891265	926995	701287	454488	1.90626e+06	324982	177125	2.62191e+06	409547	2.29765e+06	340823	1.81055e+06	1614187	991494	1.47032e+06	421245	1.26521e+06	1436435	1.0359e+06
P02792	FTL	Ferritin light chain (Ferritin L subunit)	0	0	0	0	0	0	0	0	0	0	4270.15	0	0	25835.8	0	5447.61	0	7794.98	4627.84	0	0	5256.37	0	21085	0	0
P03950	ANG RNASE5	Angiogenin (EC 3.1.27.-) (Ribonuclease 5) (RNase 5)	21988.3	21181	14104.1	19730.9	25332.6	9976.63	17648.2	5373.53	19916.2	12831.3	7480.11	7734.5	10219	2702.62	18625.5	8041.41	8491.18	10486.5	7389.24	17893.5	11273.4	25405.2	13836.3	9678.9	10771.7	14145.4
P03951	F11	Coagulation factor XI (FXI) (EC 3.4.21.27) (Plasma thromboplastin antecedent) (PTA) [Cleaved into: Coagulation factor XIa heavy chain; Coagulation factor XIa light chain]	2890.67	2906.87	7801.55	3676.08	3733.08	4708.7	6242.61	5647.02	1520.57	4624.58	81877	22862.3	29238	9874.45	13108.9	8307.92	8517.24	2282.85	10661.1	18010.7	6046.91	8479.46	13658.4	4958.93	11375.5	9668.06
P03973	SLPI WAP4 WFDC4	Antileukoproteinase (ALP) (BLPI) (HUSI-1) (Mucus proteinase inhibitor) (MPI) (Protease inhibitor WAP4) (Secretory leukocyte protease inhibitor) (Seminal proteinase inhibitor) (WAP four-disulfide core domain protein 4)	3695.92	6990.15	3315.44	6185.17	12945.4	3586.14	3752.97	0	3968.79	3615.37	0	0	0	0	5056.04	0	0	0	0	8062.85	0	0	0	0	0	0
P04003	C4BPA C4BP	C4b-binding protein alpha chain (C4bp) (Proline-rich protein) (PRP)	2645.24	1021.69	6659.99	0	0	0	0	11516.2	4312.28	3428.12	33786.7	7199.33	5056.86	29032	0	8174.1	0	9213.47	5291.82	15406.4	10165.6	7704.63	5523.14	11216.5	0	16417.5
P04004	VTN	Vitronectin (VN) (S-protein) (Serum-spreading factor) (V75) [Cleaved into: Vitronectin V65 subunit; Vitronectin V10 subunit; Somatomedin-B]	616576	199176	404695	249107	367472	318401	257802	711912	345351	328971	462553	1243531	772140	440630	1634020	533762	1.81843e+06	378781	875788	349605	169244	846187	851674	754879	705990	702926
P04040	CAT	Catalase (EC 1.11.1.6)	120.634	0	0	0	0	0	0	38339.8	0	0	12012.3	0	8864.1	75260.6	0	36120.2	0	13328.3	0	0	4965.33	0	15732.7	2294.98	0	7814.96
P04066	FUCA1 Nbla10230	Tissue alpha-L-fucosidase (EC 3.2.1.51) (Alpha-L-fucosidase I) (Alpha-L-fucoside fucohydrolase 1) (Alpha-L-fucosidase 1)	6848.43	10960.1	5493.67	11996.3	0	8678.94	13669.6	11471.5	14259.6	8693.29	10957.3	0	3358.09	12486.3	0	4868	0	12993.7	9790.15	0	0	0	6664.23	10546.4	6602.29	2710.43
P04114	APOB	Apolipoprotein B-100 (Apo B-100) [Cleaved into: Apolipoprotein B-48 (Apo B-48)]	7478.27	2514.45	6042.08	2225.15	2558.93	1857.8	7611.17	23837.7	9326.52	6946.18	60948.5	14145.2	15546.5	37263.5	0	59885.5	0	16412.3	3722.26	0	2950.76	16629.2	7687.56	4769.94	5810.51	34210.9
P04180	LCAT	Phosphatidylcholine-sterol acyltransferase (EC 2.3.1.43) (1-alkyl-2-acetylglycerophosphocholine esterase) (EC 3.1.1.47) (Lecithin-cholesterol acyltransferase) (Phospholipid-cholesterol acyltransferase) (Platelet-activating factor acetylhydrolase) (PAF acetylhydrolase)	2250.58	0	0	0	0	0	0	1248.54	0	0	0	0	0	1078.04	0	1930.36	0	0	2420.07	0	0	1085.58	0	0	0	0
P04196	HRG	Histidine-rich glycoprotein (Histidine-proline-rich glycoprotein) (HPRG)	244579	269327	376093	196822	237517	187504	213257	282686	293401	331957	214510	276270	251174	265418	373699	161846	587539	377680	567506	462285	367371	489872	277181	470885	652371	352523
P04211	IGLV7-43	Immunoglobulin lambda variable 7-43 (Ig lambda chain V region 4A)	7429.09	2419.64	2723.59	1757.81	4057.57	2192.49	5156.12	3802.54	0	1902.77	3184.64	5885.64	33381.2	0	9969.02	10653.1	7627.36	0	0	0	3547.61	7953	4596.23	50222.6	0	79762.1
P04217	A1BG	Alpha-1B-glycoprotein (Alpha-1-B glycoprotein)	845270	410897	753006	510308	797365	881842	665856	681148	515157	490488	659274	1.2902e+06	1.29911e+06	726539	1.90584e+06	1.1239e+06	2.13588e+06	454661	1.56106e+06	1.29481e+06	1.05951e+06	900336	1.62917e+06	1.04909e+06	1451490	1.55406e+06
P04259	KRT6B K6B KRTL1	Keratin, type II cytoskeletal 6B (Cytokeratin-6B) (CK-6B) (Keratin-6B) (K6B) (Type-II keratin Kb10)	15740.2	13902.9	78730.8	19092.6	617108	12754.9	75954.1	32490.6	190795	22045.8	49537.9	61705.9	71828.8	42177.4	88390.6	183300	47002.9	17999.4	95599.8	78352.3	73319.1	51231.9	60796.4	44417.4	44588.8	21610.5
P04264	KRT1 KRTA	Keratin, type II cytoskeletal 1 (67 kDa cytokeratin) (Cytokeratin-1) (CK-1) (Hair alpha protein) (Keratin-1) (K1) (Type-II keratin Kb1)	30594.4	29046.9	226997	74758.9	811552	25304	201338	433290	540071	34105.4	98131.7	167254	265655	142145	145071	484991	168615	48560.3	75483.1	123480	110063	103263	56224.3	116267	209882	34149.3
P04275	VWF F8VWF	von Willebrand factor (vWF) [Cleaved into: von Willebrand antigen 2 (von Willebrand antigen II)]	2973.6	695.837	17709.1	741.147	370.232	2300.46	847.78	942.184	0	306.819	4763.47	0	0	2745.52	2756.61	3496.57	0	2609.54	4006.19	0	1436.7	1493.68	2471.37	3941.41	1932.99	8496.48
P04406	GAPDH GAPD CDABP0047 OK/SW-cl.12	Glyceraldehyde-3-phosphate dehydrogenase (GAPDH) (EC 1.2.1.12) (Peptidyl-cysteine S-nitrosylase GAPDH) (EC 2.6.99.-)	29362.1	17820.1	18990.5	24986.6	22416.5	18460.8	14300.6	51614.6	25001	52037.1	28341.1	11976.4	27008.5	40113.7	62418.2	44001.2	23746.1	55016.3	39366.9	28854.7	43012	30734.8	18446	23028.7	15954.1	42481.7
P04430	IGKV1-16	Immunoglobulin kappa variable 1-16 (Ig kappa chain V-I region BAN)	7576.34	9570.22	0	10725.6	8535.99	8806.16	12820.1	0	11679.8	18610.6	43133.1	0	8469.96	18700.6	31166	41795.4	32963.3	0	7970.06	20172.7	0	0	6647.52	13508.3	23882.2	19490.8
P04792	HSPB1 HSP27 HSP28	Heat shock protein beta-1 (HspB1) (28 kDa heat shock protein) (Estrogen-regulated 24 kDa protein) (Heat shock 27 kDa protein) (HSP 27) (Stress-responsive protein 27) (SRP27)	4071.89	2037.34	977.236	0	4515.16	1	1422.22	8503.89	3765.4	13789.7	0	0	0	1408.89	35972.5	2211.85	0	1707.13	0	0	1318.42	8970.42	6224.35	1	0	0
P05060	CHGB SCG1	Secretogranin-1 (Chromogranin-B) (CgB) (Secretogranin I) (SgI) [Cleaved into: PE-11; GAWK peptide; CCB peptide]	41174	22557.1	8938.21	23646.9	27753.2	33188.1	16564	5025.82	14436.2	27381.9	0	0	0	0	0	12566.7	0	0	8243.55	0	0	0	0	0	0	12606.1
P05121	SERPINE1 PAI1 PLANH1	Plasminogen activator inhibitor 1 (PAI) (PAI-1) (Endothelial plasminogen activator inhibitor) (Serpin E1)	0	0	0	0	0	0	539.42	0	0	0	0	0	0	2185.85	0	0	0	0	1389.54	0	0	0	0	0	0	0
P05154	SERPINA5 PCI PLANH3 PROCI	Plasma serine protease inhibitor (Acrosomal serine protease inhibitor) (Plasminogen activator inhibitor 3) (PAI-3) (PAI3) (Protein C inhibitor) (PCI) (Serpin A5)	48877.1	53335.3	54602.4	39762.1	46663.5	51278.6	64022.7	59615.9	80073.3	38814.9	37250.6	93975.5	80654.6	50748.9	87967.1	48690.8	85301.7	56620.2	140081	47664.5	35657.3	118485	62700.6	82978.8	94954.6	80050.2
P05160	F13B	Coagulation factor XIII B chain (Fibrin-stabilizing factor B subunit) (Protein-glutamine gamma-glutamyltransferase B chain) (Transglutaminase B chain)	891.216	23801.3	2071.92	5160.13	0	4138.41	10957.3	0	0	4088.09	0	32061.2	6258.03	1633.46	0	1626.16	4422.15	1177.47	28762.8	58952	0	8209.94	0	8077.78	5659.81	2632.7
P05408	SCG5 SGNE1	Neuroendocrine protein 7B2 (Pituitary polypeptide) (Secretogranin V) (Secretogranin-5) (Secretory granule endocrine protein I) [Cleaved into: N-terminal peptide; C-terminal peptide]	252337	199092	78740.6	111529	250064	230224	240128	65097.8	133748	178337	46833.3	103298	132592	29271.3	118895	87380.3	74591.6	32775	87085.9	402297	96382.8	36924.9	156000	126241	78117	128838
P05413	FABP3 FABP11 MDGI	Fatty acid-binding protein, heart (Fatty acid-binding protein 3) (Heart-type fatty acid-binding protein) (H-FABP) (Mammary-derived growth inhibitor) (MDGI) (Muscle fatty acid-binding protein) (M-FABP)	365.939	2943.47	2365.92	0	8350.22	6797.07	4515.76	3456.07	3201.62	1797.24	8482.65	4680.78	6199.37	14068.9	0	1626.74	4803.05	6443.66	10670.8	15483.9	249.879	8028.87	261.667	54136.5	0	9042.48
P05543	SERPINA7 TBG	Thyroxine-binding globulin (Serpin A7) (T4-binding globulin)	29503.7	21977.4	25495.3	18370.1	21784.5	31134.2	34251.6	29663.6	23411.8	26203.4	34116.4	52615.3	61713.8	33418.8	69590.6	28535	111393	24456	69472.6	68169.2	45927.8	37121.8	47194.6	61390.8	49892.3	35678
P05546	SERPIND1 HCF2	Heparin cofactor 2 (Heparin cofactor II) (HC-II) (Protease inhibitor leuserpin-2) (HLS2) (Serpin D1)	274562	128654	187799	132170	174483	203476	119004	202040	107885	136794	265980	448310	324030	204200	615504	246744	641867	156950	455102	241315	181942	436689	428801	469827	515798	447316
P05787	KRT8 CYK8	Keratin, type II cytoskeletal 8 (Cytokeratin-8) (CK-8) (Keratin-8) (K8) (Type-II keratin Kb8)	0	0	0	0	42901.3	0	422.187	201.215	34049.3	0	0	0	9155.77	3515.99	0	5518.52	0	0	0	0	0	0	0	0	0	0
P05813	CRYBA1 CRYB1	Beta-crystallin A3 [Cleaved into: Beta-crystallin A3, isoform A1, Delta4 form; Beta-crystallin A3, isoform A1, Delta7 form; Beta-crystallin A3, isoform A1, Delta8 form]	0	0	2028.76	0	1120.14	1364.06	1113.96	0	2261.14	0	0	0	0	0	0	0	0	1471.6	0	4430.17	0	0	0	0	0	0
P05976	MYL1	Myosin light chain 1/3, skeletal muscle isoform (MLC1/MLC3) (MLC1F/MLC3F) (Myosin light chain alkali 1/2) (Myosin light chain A1/A2)	0	105.285	0	0	0	0	0	0	0	0	0	0	0	0	0	0	0	0	0	0	0	0	0	0	0	0
P06310	IGKV2-30	Immunoglobulin kappa variable 2-30 (Ig kappa chain V-II region RPMI 6410)	94633.1	69274.9	90869	38037.8	198642	128133	71411.5	29499	21381.5	120350	134781	121236	173806	58546.5	426576	163650	728447	8764.49	92470.6	177885	96242.1	104766	208888	49750.3	160524	251218
P06312	IGKV4-1	Immunoglobulin kappa variable 4-1 (Ig kappa chain V-IV region B17) (Ig kappa chain V-IV region JI) (Ig kappa chain V-IV region Len) (Ig kappa chain V-IV region STH)	77024.2	95358.1	77939.9	84218.1	112508	189734	130813	57241.9	82878.8	138553	199440	123143	122848	150010	289274	192126	303516	79118.1	193138	225496	102201	91039.9	189284	111888	126957	155717
P06396	GSN	Gelsolin (AGEL) (Actin-depolymerizing factor) (ADF) (Brevin)	505922	616859	293739	577757	186943	642982	495945	589546	728830	625712	628279	521377	540040	535649	547986	328972	856384	475578	953014	1.1677e+06	184682	541913	770541	869344	637972	514823
P06681	C2	Complement C2 (EC 3.4.21.43) (C3/C5 convertase) [Cleaved into: Complement C2b fragment; Complement C2a fragment]	10261.8	10366.4	15375.6	10963.7	6980.32	12040.2	13395.2	13496.2	12313	10555.9	24460.7	24924.2	23658	21049.3	35835.9	15881.5	67541.2	17513.3	31117.2	17773.2	16651.6	23358.2	26875.4	32599.9	32717.9	19019.5
P06702	S100A9 CAGB CFAG MRP14	Protein S100-A9 (Calgranulin-B) (Calprotectin L1H subunit) (Leukocyte L1 complex heavy chain) (Migration inhibitory factor-related protein 14) (MRP-14) (p14) (S100 calcium-binding protein A9)	0	0	0	0	0	0	0	2425.2	2191.38	0	0	0	0	3797.26	0	0	0	0	0	2230.79	3321.57	679.668	0	2360.16	0	0
P06703	S100A6 CACY	Protein S100-A6 (Calcyclin) (Growth factor-inducible protein 2A9) (MLN 4) (Prolactin receptor-associated protein) (PRA) (S100 calcium-binding protein A6)	9845.86	8445.46	9049.65	6662.72	10075.1	9806.3	10728.4	164023	8886.64	6101.86	37490.6	11808.1	22902.4	75507.5	13429.9	31195.6	11103.3	26478.2	0	0	117088	49732.3	73480.5	6968.24	7936.96	31574.4
P06727	APOA4	Apolipoprotein A-IV (Apo-AIV) (ApoA-IV) (Apolipoprotein A4)	623010	436262	907653	471871	544928	852926	360598	513860	358655	402874	1.50419e+06	2262035	1.94997e+06	572075	1.5953e+06	1.59176e+06	2.43437e+06	332503	2.50348e+06	803018	639733	2.38034e+06	1.85289e+06	820160	2.23343e+06	1767006
P06733	ENO1 ENO1L1 MBPB1 MPB1	Alpha-enolase (EC 4.2.1.11) (2-phospho-D-glycerate hydro-lyase) (C-myc promoter-binding protein) (Enolase 1) (MBP-1) (MPB-1) (Non-neural enolase) (NNE) (Phosphopyruvate hydratase) (Plasminogen-binding protein)	55998.8	33877	28819.4	61709.2	37741.5	24026.9	32285.8	56564.7	54872.9	98766.2	22310.6	13703.4	36504.8	28796.9	40055.2	48996	36895.1	152295	39967.8	47905.5	187749	53368.1	37795.9	23209.7	22848.8	90576.5
P07195	LDHB	L-lactate dehydrogenase B chain (LDH-B) (EC 1.1.1.27) (LDH heart subunit) (LDH-H) (Renal carcinoma antigen NY-REN-46)	10809.8	3103.36	6410.26	3778.83	2558.81	3991.49	5123.93	15290.9	2960.39	6657.42	5605.32	3570.75	5569.44	26078.1	8897.38	12341.7	8252.32	14462.5	6016.17	5853.7	9649.96	4949.19	9080.87	3619.13	2178.94	9082.47
P07315	CRYGC CRYG3	Gamma-crystallin C (Gamma-C-crystallin) (Gamma-crystallin 2-1) (Gamma-crystallin 3)	27341.5	26012.8	60546.9	17366.3	29929.9	37188.3	14020.6	7834.26	43583.8	28668.4	8250.47	5421.02	17616.1	10436.3	12423.8	6534.69	15735.9	7145.96	13451	82120.2	34813.7	0	23605.1	10146.3	22664.7	10063.5
P07320	CRYGD CRYG4	Gamma-crystallin D (Gamma-D-crystallin) (Gamma-crystallin 4)	0	3052.73	16829.2	4857.68	0	5651.31	2913.18	0	28789	5245.89	0	0	0	2835.53	0	0	0	0	0	12278.6	3644.48	0	0	0	0	0
P07357	C8A	Complement component C8 alpha chain (Complement component 8 subunit alpha)	16987.6	16968.1	16575.9	17020.4	30292.5	15199.6	13813.3	16820.3	21517	12796.9	27358.9	29059.8	21548.3	34309	70239.8	21340.3	101328	16559.1	24820.6	20505.9	19056.6	30669.3	21283.7	64662.7	29633.8	47620.9
P07360	C8G	Complement component C8 gamma chain	28072.9	27266.1	36049.6	22150.9	33294.8	30483.5	27620	32967.9	28770.2	26332.5	46405.8	34138.4	36430.8	33507.9	46801.8	36079.6	69989.6	32078.8	64731.9	28460.5	27486.3	64226	32061.4	55483.2	61021.3	49598.3
P07384	CAPN1 CANPL1 PIG30	Calpain-1 catalytic subunit (EC 3.4.22.52) (Calcium-activated neutral proteinase 1) (CANP 1) (Calpain mu-type) (Calpain-1 large subunit) (Cell proliferation-inducing gene 30 protein) (Micromolar-calpain) (muCANP)	0	0	0	0	0	0	0	5790.49	0	1184.4	1422.44	0	0	6347.11	0	5432.51	0	0	0	0	0	0	0	0	0	0
P07437	TUBB TUBB5 OK/SW-cl.56	Tubulin beta chain (Tubulin beta-5 chain)	1032.55	0	0	0	314.86	784.161	97.7816	5238.72	0	0	1208.94	0	0	1	2631.91	2508.18	0	2644.37	0	0	12798.7	12145.9	0	0	0	0
P07451	CA3	Carbonic anhydrase 3 (EC 4.2.1.1) (Carbonate dehydratase III) (Carbonic anhydrase III) (CA-III)	9694.15	19805.5	6694.39	23719.5	7602.5	10470	12426.5	14366.5	37289.8	19674.3	0	0	14196.4	18829.9	7327.65	9501.81	5349.3	25067.1	20581.2	11305.8	42116.3	9385.36	0	6648.42	6552.59	0
P07585	DCN SLRR1B	Decorin (Bone proteoglycan II) (PG-S2) (PG40)	49174	44977.7	24293.4	26490.6	32939.6	38330.8	27292.6	32891.1	64996.5	82017.9	38168.6	29711.9	35412.5	29920.5	109058	32458.6	104233	38154	28125.6	122298	82828.2	22752.8	63223.7	36349.8	40118.6	68608
P07686	HEXB HCC7	Beta-hexosaminidase subunit beta (EC 3.2.1.52) (Beta-N-acetylhexosaminidase subunit beta) (Hexosaminidase subunit B) (Cervical cancer proto-oncogene 7 protein) (HCC-7) (N-acetyl-beta-glucosaminidase subunit beta) [Cleaved into: Beta-hexosaminidase subunit beta chain B; Beta-hexosaminidase subunit beta chain A]	27789.4	16658	13971.3	22298.5	17887.1	24140.6	20878.6	17732.8	24413.1	26735.3	18974.4	17504	14173.9	13147.1	10235.8	10401.5	0	24359.6	13809.8	14875.2	10120.8	7507.63	16406.1	11053.3	10798.5	8337.09
P07711	CTSL CTSL1	Procathepsin L (EC 3.4.22.15) (Cathepsin L1) (Major excreted protein) (MEP) [Cleaved into: Cathepsin L; Cathepsin L heavy chain; Cathepsin L light chain]	37128.3	23618.9	18988.4	26841.4	39706.2	31035.8	31199.3	15963	40468.3	28896.8	17179.3	13208.6	21734.6	19070.3	13740.4	15943.8	24073.8	26781.5	16243.5	17209.6	16391.2	10517.5	20330.2	16084.4	12767.1	13730.2
P07737	PFN1	Profilin-1 (Epididymis tissue protein Li 184a) (Profilin I)	89579.1	2675.28	162701	2666.69	3904.15	67121.1	2669.79	3708.83	3041.59	2979.77	7432.47	0	4873.78	14514.5	7294.09	6731.67	0	20480.6	10660.9	5863.91	14177.5	6197.33	9654.67	7131.22	158267	154537
P07738	BPGM	Bisphosphoglycerate mutase (BPGM) (EC 5.4.2.4) (2,3-bisphosphoglycerate mutase, erythrocyte) (2,3-bisphosphoglycerate synthase) (EC 5.4.2.11) (2,3-diphosphoglycerate mutase) (DPGM) (BPG-dependent PGAM)	0	0	0	620.921	0	1831.85	0	17914.8	0	0	4282.62	0	0	33172.4	0	15557.2	0	8389.16	0	0	0	0	9601.3	0	0	6685.86
P07858	CTSB CPSB	Cathepsin B (EC 3.4.22.1) (APP secretase) (APPS) (Cathepsin B1) [Cleaved into: Cathepsin B light chain; Cathepsin B heavy chain]	13423.5	10085.3	8496.85	12864.7	12143.5	10741.4	14059.2	11156.8	21552.9	12330.7	10137.1	18310	9712.84	53045	19016.2	2571.23	0	4866.15	3836.68	15069.2	7145.84	7037.97	30441.6	19388.6	4827.87	21845.3
P07900	HSP90AA1 HSP90A HSPC1 HSPCA	Heat shock protein HSP 90-alpha (Heat shock 86 kDa) (HSP 86) (HSP86) (Lipopolysaccharide-associated protein 2) (LAP-2) (LPS-associated protein 2) (Renal carcinoma antigen NY-REN-38)	0	1335.99	0	2510.91	0	1765.26	1929.76	7193.96	0	3292.53	1888.27	0	0	6593.38	0	0	0	4643.3	4036.35	0	5720.25	0	0	0	0	2508.77
P07996	THBS1 TSP TSP1	Thrombospondin-1 (Glycoprotein G)	2386.12	1223.02	1269.96	2549.78	1417.98	1282.33	2637.49	4200.37	3799.87	2096.14	1065.87	0	0	4099.16	3330.14	11086	9149.53	1230.56	1162.35	8258.5	7923.69	0	5601.08	1928.85	3067.25	9543.25
P07998	RNASE1 RIB1 RNS1	Ribonuclease pancreatic (EC 4.6.1.18) (HP-RNase) (RIB-1) (RNase UpI-1) (Ribonuclease 1) (RNase 1) (Ribonuclease A) (RNase A)	268261	265786	148229	326707	199635	367211	300645	89804.6	285659	206530	91403.4	59894.3	75274.5	59873.7	170515	113900	36171.1	82692.6	196121	242619	217856	64686.4	124420	63343	93106.7	141393
P08185	SERPINA6 CBG	Corticosteroid-binding globulin (CBG) (Serpin A6) (Transcortin)	49508.6	31302.4	50456.7	57041.2	51792.5	51651	36672.2	58119.8	64430.9	67080.2	91704.4	112308	116560	101923	148223	54045.4	252965	49457.9	163381	153040	121453	67754.5	120994	91029.9	101506	96048.9
P08253	MMP2 CLG4A	72 kDa type IV collagenase (EC 3.4.24.24) (72 kDa gelatinase) (Gelatinase A) (Matrix metalloproteinase-2) (MMP-2) (TBE-1) [Cleaved into: PEX]	29708.8	26779.9	12722.3	14942.6	24014.3	31246.1	20754.5	18954.4	31266	26070	32075.5	25079.5	25955.4	35008.6	66010.8	35276	98186.1	25046.8	18299.1	82880.7	20973.8	17299	41981.6	22760.6	30872.2	30170.6
P08294	SOD3	Extracellular superoxide dismutase [Cu-Zn] (EC-SOD) (EC 1.15.1.1)	99391.9	99056.6	53734.7	75120.5	150843	146399	120918	51742.1	77246.6	82272.5	88312.5	72699.7	61551.8	53833.3	122901	66215	67087.9	67690.2	59346.7	169072	41473.1	56454.9	114001	67258.9	90769.4	127804
P08493	MGP MGLAP GIG36	Matrix Gla protein (MGP) (Cell growth-inhibiting gene 36 protein)	75194.6	32919.1	39085.8	51901	64247.7	65823.5	0	67722.9	105052	60927.1	118498	89910	66148.1	132399	379334	104555	187468	58759.5	61050.8	300728	10244.8	0	176854	83008.7	117252	293072
P08571	CD14	Monocyte differentiation antigen CD14 (Myeloid cell-specific leucine-rich glycoprotein) (CD antigen CD14) [Cleaved into: Monocyte differentiation antigen CD14, urinary form; Monocyte differentiation antigen CD14, membrane-bound form]	33115.3	21127.6	21998.8	16834.4	21325.3	30656	18856.9	19090	17302.6	16717.6	36242.2	31084	29539.5	37835.1	60196.6	42540.6	52405.7	40342.1	34770.7	54538.1	38104.2	31533.9	46913.9	31184.2	42191.4	45888.5
P08581	MET	Hepatocyte growth factor receptor (HGF receptor) (EC 2.7.10.1) (HGF/SF receptor) (Proto-oncogene c-Met) (Scatter factor receptor) (SF receptor) (Tyrosine-protein kinase Met)	0	0	0	999.393	0	0	0	0	0	2740.38	0	0	0	0	0	0	0	0	0	0	0	0	0	0	0	0
P08603	CFH HF HF1 HF2	Complement factor H (H factor 1)	175626	44797.3	86162.9	43410.6	120511	168883	184286	110933	166210	142058	145269	121063	146676	93545.6	97122.5	133748	112242	202227	204505	113869	167057	198150	124227	151223	187802	176514
P08697	SERPINF2 AAP PLI	Alpha-2-antiplasmin (Alpha-2-AP) (Alpha-2-plasmin inhibitor) (Alpha-2-PI) (Serpin F2)	38843.1	27164.4	57264.4	36730.5	25799.6	38432.5	32869.3	62638.1	54216.1	40961.3	51071.8	79183.3	81497.7	62283.2	82655.1	53057.6	132148	67655.5	118527	63077.8	56776.1	97075.7	75942.5	108154	101472	73694.3
P08758	ANXA5 ANX5 ENX2 PP4	Annexin A5 (Anchorin CII) (Annexin V) (Annexin-5) (Calphobindin I) (CBP-I) (Endonexin II) (Lipocortin V) (Placental anticoagulant protein 4) (PP4) (Placental anticoagulant protein I) (PAP-I) (Thromboplastin inhibitor) (Vascular anticoagulant-alpha) (VAC-alpha)	5274.89	611.875	0	1972.02	0	0	2488.01	1862	1832.87	2475.69	0	0	0	1550.63	0	6481.75	0	5042.28	0	0	0	0	0	683.185	0	0
P08779	KRT16 KRT16A	Keratin, type I cytoskeletal 16 (Cytokeratin-16) (CK-16) (Keratin-16) (K16)	6953.55	16397.5	29399.8	13661	243540	10329.8	28383.5	18793.2	65027.5	11934.7	50863.7	24090.2	10293.3	25149	19337.9	24002.5	9990.1	13535.9	20650.2	31225.1	19479.1	12131.7	15125.4	25707.5	11570.3	6739.22
P09104	ENO2	Gamma-enolase (EC 4.2.1.11) (2-phospho-D-glycerate hydro-lyase) (Enolase 2) (Neural enolase) (Neuron-specific enolase) (NSE)	3625.67	1454.6	4126.72	2509.47	3364.67	2064.37	2513.33	4694.12	6195.42	4792.39	6047.33	4463.7	0	4510.09	0	9012.65	0	7108.49	0	0	7226.58	0	6260.74	5164.02	0	7829.28
P09105	HBQ1	Hemoglobin subunit theta-1 (Hemoglobin theta-1 chain) (Theta-1-globin)	0	0	0	0	0	0	0	2305	0	0	0	0	0	0	0	0	0	0	0	0	0	0	0	0	0	0
P09211	GSTP1 FAEES3 GST3	Glutathione S-transferase P (EC 2.5.1.18) (GST class-pi) (GSTP1-1)	3755.87	3351.38	1649.37	3200.96	1915	2962.65	3380.39	3726.53	1843.32	8691.26	0	0	0	4572.09	2043.99	2080.83	0	2841.51	3927.05	3442.36	13103.7	2870.2	2768.43	0	1648.33	2704.59
P09382	LGALS1	Galectin-1 (Gal-1) (14 kDa laminin-binding protein) (HLBP14) (14 kDa lectin) (Beta-galactoside-binding lectin L-14-I) (Galaptin) (HBL) (HPL) (Lactose-binding lectin 1) (Lectin galactoside-binding soluble 1) (Putative MAPK-activating protein PM12) (S-Lac lectin 1)	0	2059.05	0	3731.7	0	3350.72	4530.09	6086.08	0	742.821	0	0	0	16571.2	0	0	0	6086.55	10344.6	8132.83	0	0	0	10340.2	0	3530.09
P09486	SPARC ON	SPARC (Basement-membrane protein 40) (BM-40) (Osteonectin) (ON) (Secreted protein acidic and rich in cysteine)	11571.6	14988.6	7146.83	10315.5	11330.5	22340.3	16972	8101.28	8567.54	15448.7	14419.4	12924.2	14292.5	7419.57	0	9914.88	4465.48	6805.02	8161.26	11059.1	12217.1	4149.35	9604.48	11776.8	6859.47	11102.3
P09960	LTA4H LTA4	Leukotriene A-4 hydrolase (LTA-4 hydrolase) (EC 3.3.2.6) (Leukotriene A(4) hydrolase) (Tripeptide aminopeptidase LTA4H) (EC 3.4.11.4)	0	0	0	0	0	0	0	40871.3	0	0	0	0	0	863.045	0	0	0	0	0	0	0	0	0	0	0	0
P0C0L4	C4A CO4 CPAMD2	Complement C4-A (Acidic complement C4) (C3 and PZP-like alpha-2-macroglobulin domain-containing protein 2) [Cleaved into: Complement C4 beta chain; Complement C4-A alpha chain; C4a anaphylatoxin; C4b-A; C4d-A; Complement C4 gamma chain]	0	64321.1	137565	17632.7	90718	93971.4	8623.13	41893.5	10175.7	0	129832	174464	54965.6	15147.8	152932	144324	29120.5	0	0	0	187955	94336.2	55813.7	7377.27	16737	142861
P0C0L5	C4B CO4 CPAMD3; C4B_2	Complement C4-B (Basic complement C4) (C3 and PZP-like alpha-2-macroglobulin domain-containing protein 3) [Cleaved into: Complement C4 beta chain; Complement C4-B alpha chain; C4a anaphylatoxin; C4b-B; C4d-B; Complement C4 gamma chain]	307572	290142	436689	296128	505635	616591	354311	831672	305336	251870	570418	710702	600939	661291	725902	719385	668419	607169	433013	784009	473140	583866	730860	877240	792293	655014
P0CW18	PRSS56	Serine protease 56 (EC 3.4.21.-)	1849.08	0	1360.69	0	0	714.053	0	476.565	0	0	0	0	0	0	0	0	0	0	0	0	0	0	0	0	799.102	0
P0DJI8	SAA1	Serum amyloid A-1 protein (SAA) [Cleaved into: Amyloid protein A (Amyloid fibril protein AA); Serum amyloid protein A(2-104); Serum amyloid protein A(3-104); Serum amyloid protein A(2-103); Serum amyloid protein A(2-102); Serum amyloid protein A(4-101)]	0	1044.35	0	1025.74	3277.41	0	0	3227.96	13407.4	0	5115.95	71734.9	10579.3	8230.47	15442.1	4016.8	13051.6	4782.15	2212.61	24666.5	4379.28	0	7761.19	0	0	26746.3
P0DOY2	IGLC2	Immunoglobulin lambda constant 2 (Ig lambda chain C region Kern) (Ig lambda chain C region NIG-64) (Ig lambda chain C region SH) (Ig lambda chain C region X) (Ig lambda-2 chain C region)	991651	1.48926e+06	2.03978e+06	1.61104e+06	1.54983e+06	882999	1.63965e+06	1.01094e+06	1.62706e+06	1217187	1.40054e+06	1.57788e+06	1594590	1.62042e+06	1.57209e+06	1.47876e+06	2647348	1.44158e+06	1.49582e+06	1.74268e+06	1.30699e+06	1.65946e+06	860004	1374231	1914251	816933
P10153	RNASE2 EDN RNS2	Non-secretory ribonuclease (EC 4.6.1.18) (Eosinophil-derived neurotoxin) (RNase UpI-2) (Ribonuclease 2) (RNase 2) (Ribonuclease US)	0	0	0	1746.98	0	0	0	0	1992.72	1478.96	0	7965.89	1968.52	5294.65	0	0	0	6608.16	0	0	4944.35	0	0	7882.65	0	0
P10253	GAA	Lysosomal alpha-glucosidase (EC 3.2.1.20) (Acid maltase) (Aglucosidase alfa) [Cleaved into: 76 kDa lysosomal alpha-glucosidase; 70 kDa lysosomal alpha-glucosidase]	12383.7	7006.85	0	3773.13	4767.55	7141.66	8304.2	4316.79	8148.52	8735.19	3479.24	5483.47	5215.38	3635.65	0	1493.97	0	3130.11	3394.08	4049.93	0	2802.17	2516.42	4431.77	0	1988.02
P10451	SPP1 BNSP OPN PSEC0156	Osteopontin (Bone sialoprotein 1) (Nephropontin) (Secreted phosphoprotein 1) (SPP-1) (Urinary stone protein) (Uropontin)	204230	772289	400590	557883	349701	953299	831285	519474	877899	669806	498271	214240	216622	854837	242767	128963	163144	567927	533109	513117	423380	234644	583440	411475	356931	206302
P10523	SAG	S-arrestin (48 kDa protein) (Retinal S-antigen) (S-AG) (Rod photoreceptor arrestin)	3793.44	3465.23	1981.37	4128.39	5800.91	3153.99	3511.55	3967.55	4796.36	8198.38	6315.61	4520.35	3391.94	4998.8	7781.65	7698.07	0	4800.55	8431.63	0	8974.43	3457.25	5122.54	4207.57	0	8058.27
P10586	PTPRF LAR	Receptor-type tyrosine-protein phosphatase F (EC 3.1.3.48) (Leukocyte common antigen related) (LAR)	12419.1	8779.74	3312.77	5853.37	10886.9	9945.54	5587.73	4261.87	6286.82	8620.77	7430.21	146888	0	3053.73	0	5238.93	0	3697.15	6425.46	0	0	0	4234.41	2548.74	0	8182.78
P10599	TXN TRDX TRX TRX1	Thioredoxin (Trx) (ATL-derived factor) (ADF) (Surface-associated sulphydryl protein) (SASP) (allergen Hom s Trx)	0	0	0	0	0	0	0	0	0	0	0	0	0	0	0	0	0	0	0	0	0	0	0	0	0	0
P10643	C7	Complement component C7	26993.1	21840.4	41159.5	19756.4	21038.2	36289.1	26870	19655.5	31441.3	17107.4	45255.2	39910.8	38188.7	29674.1	32387.2	31862.1	38983.1	20761.1	69970.7	11147.2	32522.5	50806.4	28774.7	49824.9	70910	20896.8
P10645	CHGA	Chromogranin-A (CgA) (Pituitary secretory protein I) (SP-I) [Cleaved into: Vasostatin-1 (Vasostatin I); Vasostatin-2 (Vasostatin II); EA-92; ES-43; Pancreastatin; SS-18; WA-8; WE-14; LF-19; Catestatin (SL21); AL-11; GV-19; GR-44; ER-37; GE-25; Serpinin-RRG; Serpinin; p-Glu serpinin precursor]	16003.7	29569.2	14310.9	27529.7	9567.83	38269.3	28307.3	19160.7	22169	32775.4	12212.9	9460.98	20468.8	11987	0	6726.06	0	15054.4	18299.8	9027.89	2962.76	10028	23602.4	16191.8	8824.64	8278.4
P10745	RBP3	Retinol-binding protein 3 (Interphotoreceptor retinoid-binding protein) (IRBP) (Interstitial retinol-binding protein)	1.07497e+06	440340	335731	733949	619440	519224	489555	424834	562846	494062	472948	496225	425108	163974	20923.7	150109	0	527237	271806	16983.9	112012	120857	199634	232449	253407	156984
P10909	CLU APOJ CLI KUB1 AAG4	Clusterin (Aging-associated gene 4 protein) (Apolipoprotein J) (Apo-J) (Complement cytolysis inhibitor) (CLI) (Complement-associated protein SP-40,40) (Ku70-binding protein 1) (NA1/NA2) (Sulfated glycoprotein 2) (SGP-2) (Testosterone-repressed prostate message 2) (TRPM-2) [Cleaved into: Clusterin beta chain (ApoJalpha) (Complement cytolysis inhibitor a chain); Clusterin alpha chain (ApoJbeta) (Co…	2.98227e+06	2.61204e+06	2.36671e+06	1.80739e+06	1.92319e+06	3371584	1.87695e+06	3.37195e+06	2.28782e+06	2.44298e+06	2828098	3.86459e+06	2.67111e+06	3153010	1.65947e+06	2.22455e+06	1.5632e+06	3.00951e+06	2.26823e+06	1.65041e+06	806908	2.15554e+06	2.63566e+06	3.01302e+06	3.09655e+06	2432489
P11021	HSPA5 GRP78	Endoplasmic reticulum chaperone BiP (EC 3.6.4.10) (78 kDa glucose-regulated protein) (GRP-78) (Binding-immunoglobulin protein) (BiP) (Heat shock protein 70 family protein 5) (HSP70 family protein 5) (Heat shock protein family A member 5) (Immunoglobulin heavy chain-binding protein)	6235.99	6478.02	4875.21	5695.19	4699.11	8605.85	6661.89	6285.6	6010.55	7530.08	8454.93	4183.56	7374.03	8906.1	5479.34	7389.95	0	5945.66	6733.13	6346.46	6653.64	4670.51	9248.93	7055.76	6073.34	10210
P11047	LAMC1 LAMB2	Laminin subunit gamma-1 (Laminin B2 chain) (Laminin-1 subunit gamma) (Laminin-10 subunit gamma) (Laminin-11 subunit gamma) (Laminin-2 subunit gamma) (Laminin-3 subunit gamma) (Laminin-4 subunit gamma) (Laminin-6 subunit gamma) (Laminin-7 subunit gamma) (Laminin-8 subunit gamma) (Laminin-9 subunit gamma) (S-laminin subunit gamma) (S-LAM gamma)	3529.22	3704.37	1934.62	3261.73	3884.31	5735.43	4314.54	2696.57	2574.2	2020.12	3293.78	1500.6	1696.1	2626.47	7145.72	2312.11	3025.49	2558.64	2142.63	10002.7	1536.9	0	3967.52	2312.04	0	4961.13
P11166	SLC2A1 GLUT1	Solute carrier family 2, facilitated glucose transporter member 1 (Glucose transporter type 1, erythrocyte/brain) (GLUT-1) (HepG2 glucose transporter)	0	0	0	0	0	0	187.8	14510.9	5337.74	0	0	0	0	513.303	0	0	0	704.519	0	0	0	0	0	0	0	0
P11277	SPTB SPTB1	Spectrin beta chain, erythrocytic (Beta-I spectrin)	5624.75	6419.41	0	3591.82	89996.9	4402.3	9089.27	2544.57	2336.75	9050.41	1292.79	0	3235.05	8449.9	0	13609.3	8587.2	9076.69	11985.2	0	12056.8	3184.27	9840.29	12359.9	0	7557
P11279	LAMP1	Lysosome-associated membrane glycoprotein 1 (LAMP-1) (Lysosome-associated membrane protein 1) (CD107 antigen-like family member A) (CD antigen CD107a)	12509.7	20180.2	13062.6	20715.4	7247.35	19773.2	40093.9	14995.1	18156.6	22084	13632.2	8095.48	18739.9	21944.7	0	4687.4	0	13666.3	18634.3	16015.4	8356.8	10636.2	9268.77	18534.3	11994.6	6510.83
P12035	KRT3	Keratin, type II cytoskeletal 3 (65 kDa cytokeratin) (Cytokeratin-3) (CK-3) (Keratin-3) (K3) (Type-II keratin Kb3)	0	0	0	0	0	0	0	0	0	0	0	0	0	0	0	0	0	0	0	0	0	0	5763.51	0	0	0
P12110	COL6A2	Collagen alpha-2(VI) chain	2222.94	2260.65	1353.75	3057.36	1489.91	5867.73	3800.05	3736.99	2092.26	5624.32	4486.02	2041.27	2364.82	3676.26	2291.81	2339.39	5016.66	2269	6054.1	6733.63	6509.97	2516.22	4463.42	5331.7	3300.26	4094.36
P12111	COL6A3	Collagen alpha-3(VI) chain	6853.31	5058.66	4166.93	4938.98	5686.83	7320.57	7971.86	3960.88	5889.84	5078.4	9443.87	5026.24	5457.35	7756.25	25105.8	13082.2	18362.4	3518.72	7838.9	27065.2	14615.8	5631.1	9766.49	8703.12	5409.54	12318.2
P12271	RLBP1 CRALBP	Retinaldehyde-binding protein 1 (Cellular retinaldehyde-binding protein)	869.896	523.056	0	634.47	0	1791.97	0	587.606	0	0	1955.88	0	369.081	0	676.324	2150.82	0	0	0	0	0	0	0	0	0	0
P12277	CKB CKBB	Creatine kinase B-type (EC 2.7.3.2) (Brain creatine kinase) (B-CK) (Creatine kinase B chain) (Creatine phosphokinase B-type) (CPK-B)	2541.86	546.779	0	909.183	0	2984.84	1825.45	0	569.339	601.913	0	0	0	1457.63	15183.6	12456.5	0	1143.61	1500.06	0	0	0	0	0	0	8405.48
P12955	PEPD PRD	Xaa-Pro dipeptidase (X-Pro dipeptidase) (EC 3.4.13.9) (Imidodipeptidase) (Peptidase D) (Proline dipeptidase) (Prolidase)	4773.6	1939.89	2236.97	1967.08	3598.09	3051.44	1633.73	3039.71	1708.63	1983.48	7101.57	0	0	4935.96	9564.82	6333.4	12355.8	1987.4	5658.39	6495.11	6833.53	3364.23	8699.62	4258.28	12498.8	8090.02
P13284	IFI30 GILT IP30	Gamma-interferon-inducible lysosomal thiol reductase (EC 1.8.-.-) (Gamma-interferon-inducible protein IP-30) (Legumaturain)	1693.58	0	0	0	0	0	0	0	1897.48	3320.29	4858.63	0	0	0	0	0	0	1919.75	0	0	0	0	0	0	0	0
P13473	LAMP2	Lysosome-associated membrane glycoprotein 2 (LAMP-2) (Lysosome-associated membrane protein 2) (CD107 antigen-like family member B) (LGP-96) (CD antigen CD107b)	22978.4	36173.2	45760.6	34196	16420.8	85591.1	65865.4	22283.2	33746.6	72780.6	68440.1	25502.5	54322.2	45484.5	11299.6	9423.54	42305.9	26648.6	83244	79585.1	40062.8	39410.6	31937.6	41340.9	61943.4	8111.75
P13521	SCG2 CHGC	Secretogranin-2 (Chromogranin-C) (Secretogranin II) (SgII) [Cleaved into: Secretoneurin (SN); Manserin]	44704.6	11515.7	14852.4	11648.2	13672.5	17627.8	6822.82	14645.9	7443.75	7690.51	7865.14	17781.3	5881.74	1688.69	0	12690.4	0	0	0	0	0	4389.69	10232.2	1943.12	0	10957.5
P13645	KRT10 KPP	Keratin, type I cytoskeletal 10 (Cytokeratin-10) (CK-10) (Keratin-10) (K10)	10305.2	12555.5	61017.1	15134.7	80567.2	10574.8	126487	49693.2	239057	14365.4	200897	31346.4	26907	52365	13261.9	116076	53708.4	9724.53	9896.1	33407.1	44012.3	24433.3	24806.4	34015.4	16594.4	13369.6
P13647	KRT5	Keratin, type II cytoskeletal 5 (58 kDa cytokeratin) (Cytokeratin-5) (CK-5) (Keratin-5) (K5) (Type-II keratin Kb5)	26157	22854.1	38565.3	20321.5	552726	21062.8	70089	43225.3	111424	21205.4	52985.1	44982.9	40637.8	37241.7	40452.8	115405	41713.2	21177.2	19757	65395.9	36104.8	20238.7	33622.1	34388.2	37538.2	26629.9
P13667	PDIA4 ERP70 ERP72	Protein disulfide-isomerase A4 (EC 5.3.4.1) (Endoplasmic reticulum resident protein 70) (ER protein 70) (ERp70) (Endoplasmic reticulum resident protein 72) (ER protein 72) (ERp-72) (ERp72)	0	786.483	0	0	0	0	1155.23	0	0	0	0	0	0	1891.6	0	0	0	0	1525.9	0	0	0	0	0	0	0
P13671	C6	Complement component C6	36877.5	25960.3	38465.9	23012.4	35499	27496.7	25285.6	34579.4	34885.6	31693.9	55346.6	61171	51829.4	49168.1	63912	54503.3	85813.4	34429.7	64276	42780.1	36415.5	59758.2	53673.7	59127.7	53117.7	60653.9
P13716	ALAD	Delta-aminolevulinic acid dehydratase (ALADH) (EC 4.2.1.24) (Porphobilinogen synthase)	0	0	0	0	0	0	0	21566.9	0	0	2808.46	0	0	32611.6	0	332.651	0	5294.64	0	0	0	922.967	0	0	0	0
P13796	LCP1 PLS2	Plastin-2 (L-plastin) (LC64P) (Lymphocyte cytosolic protein 1) (LCP-1)	3922.73	2107.39	4491.64	1989.74	5093.66	4733.92	3762.09	3544.57	2284.55	1500.9	4011.17	7833.96	8291.93	7114.14	16018.3	5668.5	11086.2	3753.71	10464.8	5547.15	8257.21	6269.76	9199.32	6823.15	9131.22	10305.4
P14174	MIF GLIF MMIF	Macrophage migration inhibitory factor (MIF) (EC 5.3.2.1) (Glycosylation-inhibiting factor) (GIF) (L-dopachrome isomerase) (L-dopachrome tautomerase) (EC 5.3.3.12) (Phenylpyruvate tautomerase)	25276	18550.9	10895.2	26147.4	24671.6	18056.7	17479.1	9606.72	10901.2	36614.8	6675.89	3779.66	7419.75	14624	27240.3	19815.2	5226.45	18169.6	17928.6	18354.3	77801	4881.95	15043.7	3448.6	7223.35	28117.6
P14543	NID1 NID	Nidogen-1 (NID-1) (Entactin)	10619.9	6222.32	3641.88	5873.1	8802.91	6881.65	5582.29	2874.49	6151.88	8455.2	4604.66	3529.89	5828.83	1960.33	5194.86	7638.1	0	3437.47	0	9672.74	2896.05	3480.48	5780.03	3520.88	0	5040.24
P14550	AKR1A1 ALDR1 ALR	Aldo-keto reductase family 1 member A1 (EC 1.1.1.2) (EC 1.1.1.372) (EC 1.1.1.54) (Alcohol dehydrogenase [NADP(+)]) (Aldehyde reductase) (Glucuronate reductase) (EC 1.1.1.19) (Glucuronolactone reductase) (EC 1.1.1.20)	0	1527.26	0	659.42	904.748	400.775	668.617	416.974	1304.85	2561.81	0	0	0	0	0	1005.1	0	2713.21	0	0	3404.91	0	0	0	0	0
P14618	PKM OIP3 PK2 PK3 PKM2	Pyruvate kinase PKM (EC 2.7.1.40) (Cytosolic thyroid hormone-binding protein) (CTHBP) (Opa-interacting protein 3) (OIP-3) (Pyruvate kinase 2/3) (Pyruvate kinase muscle isozyme) (Thyroid hormone-binding protein 1) (THBP1) (Tumor M2-PK) (p58)	6630.9	9066.97	12883	14108.4	4223.33	5647.29	9447.76	21076.9	15122.4	26526.1	11640.8	7417.42	10789.2	21407.1	4036.23	7660.13	13073.9	37850.4	16039.9	15569	30582	16583.3	11197.3	12243.1	14686.2	9208.31
P14625	HSP90B1 GRP94 TRA1	Endoplasmin (94 kDa glucose-regulated protein) (GRP-94) (Heat shock protein 90 kDa beta member 1) (Tumor rejection antigen 1) (gp96 homolog)	3097.22	3107.83	4066.82	3263.77	3239.31	4192.77	3319.32	4566.18	2799.73	5402.3	7248.61	7361.52	8266.67	5841.92	0	7135.8	8763.63	8054.54	8104.2	0	5728.22	3816.89	5369.55	9942.71	14981.1	8303.71
P15090	FABP4	Fatty acid-binding protein, adipocyte (Adipocyte lipid-binding protein) (ALBP) (Adipocyte-type fatty acid-binding protein) (A-FABP) (AFABP) (Fatty acid-binding protein 4)	0	0	0	0	0	0	2561.38	0	0	0	0	0	2773.05	4534.22	0	0	0	2054.22	0	1822.5	1541.22	4468.73	0	3480.42	0	0
P15121	AKR1B1 ALDR1 ALR2	Aldo-keto reductase family 1 member B1 (EC 1.1.1.300) (EC 1.1.1.372) (EC 1.1.1.54) (Aldehyde reductase) (Aldose reductase) (AR) (EC 1.1.1.21)	2741.57	1073.01	1147.88	1004.68	0	772.964	519.162	1164.66	2906.88	2137.3	0	0	0	2781.71	0	2395.3	0	6338.38	0	0	2298.06	0	0	0	0	0
P15169	CPN1 ACBP	Carboxypeptidase N catalytic chain (CPN) (EC 3.4.17.3) (Anaphylatoxin inactivator) (Arginine carboxypeptidase) (Carboxypeptidase N polypeptide 1) (Carboxypeptidase N small subunit) (Kininase-1) (Lysine carboxypeptidase) (Plasma carboxypeptidase B) (Serum carboxypeptidase N) (SCPN)	3808.05	0	3394.35	0	0	0	0	1321.22	0	2169.1	10800	7814.58	5018.26	8519.62	5608.27	7469.24	10669.1	3692.4	9517.91	0	5380.23	6193.22	10955.7	7519.83	7017.45	7631.31
P15291	B4GALT1 GGTB2	Beta-1,4-galactosyltransferase 1 (Beta-1,4-GalTase 1) (Beta4Gal-T1) (b4Gal-T1) (EC 2.4.1.-) (Beta-N-acetylglucosaminyl-glycolipid beta-1,4-galactosyltransferase) (Beta-N-acetylglucosaminylglycopeptide beta-1,4-galactosyltransferase) (EC 2.4.1.38) (Lactose synthase A protein) (EC 2.4.1.22) (N-acetyllactosamine synthase) (EC 2.4.1.90) (Nal synthase) (Neolactotriaosylceramide beta-1,4-galactosyltran…	12989.9	11999.3	15140.1	10903	11710.3	25831.7	17703.5	18924.4	23590.7	15450.3	18294.1	11978.8	11943.1	17582.9	14348.5	29254.3	10681.4	12657.9	26746.6	12175.8	10430	8934.18	28886.8	22063.5	12194.1	17304.6
P15924	DSP	Desmoplakin (DP) (250/210 kDa paraneoplastic pemphigus antigen)	0	0	4749.08	0	46769.4	0	5828.81	2746.98	5866.18	0	0	0	0	3715.4	0	4341.05	0	659.943	3259.6	10058.9	0	0	0	0	10851.7	0
P16035	TIMP2	Metalloproteinase inhibitor 2 (CSC-21K) (Tissue inhibitor of metalloproteinases 2) (TIMP-2)	27960.3	22160.9	14443.6	23270.5	21301.3	24194.3	20176.6	15302	26929.7	30165.4	12898.5	8836.33	13113.7	16824.7	25474.3	16774.3	29741.2	20511.5	10270.9	26328.5	14348.8	8312.77	19365.9	11264.4	10336.8	12204
P16157	ANK1 ANK	Ankyrin-1 (ANK-1) (Ankyrin-R) (Erythrocyte ankyrin)	2820.98	0	2882.48	0	0	0	0	9293.41	0	0	10299.4	0	0	3085.03	0	0	0	0	0	0	0	0	0	0	0	0
P16452	EPB42 E42P	Protein 4.2 (P4.2) (Erythrocyte membrane protein band 4.2) (Erythrocyte protein 4.2)	0	0	0	0	0	0	0	7465.06	0	0	0	0	0	0	0	0	0	0	0	0	0	0	0	0	0	0
P16519	PCSK2 NEC2	Neuroendocrine convertase 2 (NEC 2) (EC 3.4.21.94) (KEX2-like endoprotease 2) (Prohormone convertase 2) (Proprotein convertase 2) (PC2)	4746.27	3142.26	0	2649.63	2787.41	3158.5	5375.86	3229.65	4358.77	5629.69	0	3857.9	0	2561.63	0	1135.92	0	3014.23	0	0	30144.5	0	1591.8	1387.58	0	976.51
P16870	CPE	Carboxypeptidase E (CPE) (EC 3.4.17.10) (Carboxypeptidase H) (CPH) (Enkephalin convertase) (Prohormone-processing carboxypeptidase)	102686	54553.7	52043.4	92196.8	71095.5	92395.8	83582.2	55146.2	104420	128649	27184	45297.3	35945.2	23172.5	12456.1	24985.4	0	38784.3	31110	19069.5	15441.5	17793.3	37121.3	39536.9	28889.1	24170.4
P17050	NAGA	Alpha-N-acetylgalactosaminidase (EC 3.2.1.49) (Alpha-galactosidase B)	38823.4	15614.5	16807.8	13004.9	29347.8	27229.8	17734.1	8012.83	13726	18912.2	0	0	11144	3867.13	0	0	0	7471.12	0	0	0	0	0	0	0	0
P17174	GOT1	Aspartate aminotransferase, cytoplasmic (cAspAT) (EC 2.6.1.1) (EC 2.6.1.3) (Cysteine aminotransferase, cytoplasmic) (Cysteine transaminase, cytoplasmic) (cCAT) (Glutamate oxaloacetate transaminase 1) (Transaminase A)	3991.36	3975.65	0	4842.23	4219.52	5803.25	5272.34	3610.69	10868.8	5271.39	0	0	0	9234.13	0	8130.56	0	8199.39	0	0	0	9138.55	0	0	0	0
P17900	GM2A	Ganglioside GM2 activator (Cerebroside sulfate activator protein) (GM2-AP) (Sphingolipid activator protein 3) (SAP-3) [Cleaved into: Ganglioside GM2 activator isoform short]	22429	18202.4	12677.5	16769.4	13089.3	23195.6	17645.5	13801.7	29482.1	26205.6	13099.4	7547.3	8190.38	11619.8	21874.3	12998.8	5281.4	13572	7960.68	7567.26	11505	10277.4	12632.7	9193.48	4933.25	21527.4
P17931	LGALS3 MAC2	Galectin-3 (Gal-3) (35 kDa lectin) (Carbohydrate-binding protein 35) (CBP 35) (Galactose-specific lectin 3) (Galactoside-binding protein) (GALBP) (IgE-binding protein) (L-31) (Laminin-binding protein) (Lectin L-29) (Mac-2 antigen)	0	1497.85	0	0	2627.88	2059.77	0	3933.6	0	3473.76	0	0	0	4151.87	0	0	0	0	0	3304.71	0	2511.1	4705.83	3336.75	0	0
P18065	IGFBP2 BP2 IBP2	Insulin-like growth factor-binding protein 2 (IBP-2) (IGF-binding protein 2) (IGFBP-2)	15645.6	19245.9	25407.3	13525.3	9308.89	28821.1	18274.3	21816.3	32882.9	29634.4	28310.3	12470.2	23268.3	22422.1	22152.9	24444.7	37868.6	21978.9	38113.6	84687.2	20323.1	26350.1	48492.5	27130.7	29247.7	31069.3
P18206	VCL	Vinculin (Metavinculin) (MV)	0	0	0	0	0	0	0	0	0	0	0	0	0	0	0	0	0	0	0	0	0	0	0	0	0	0
P18428	LBP	Lipopolysaccharide-binding protein (LBP)	2838.47	3068.87	3051.42	2512.47	1493.54	1520.26	2483.7	10234.1	0	3089.14	6710.93	6897.69	0	9456.74	0	3632	0	0	8550.75	0	0	3343.08	4023.62	7889.06	0	0
P18669	PGAM1 PGAMA CDABP0006	Phosphoglycerate mutase 1 (EC 5.4.2.11) (EC 5.4.2.4) (BPG-dependent PGAM 1) (Phosphoglycerate mutase isozyme B) (PGAM-B)	2922.53	2650.6	2339.47	4087.32	4872.7	3773.12	2386.29	5553.99	4586.27	5503.79	4142.36	2259.5	4183.86	6205.22	7412.39	6982.45	3537.3	8255.02	6310.78	9399.47	8692.02	2665.32	8879.32	4472.04	2670.51	11957.9
P19021	PAM	Peptidyl-glycine alpha-amidating monooxygenase (PAM) [Includes: Peptidylglycine alpha-hydroxylating monooxygenase (PHM) (EC 1.14.17.3); Peptidyl-alpha-hydroxyglycine alpha-amidating lyase (EC 4.3.2.5) (Peptidylamidoglycolate lyase) (PAL)]	10609.2	9326.48	4324.23	6018.68	9786.18	11519.4	8540	5696.39	8354.59	12119.4	6014.1	7848.83	5191.89	3765.08	6682.71	6352.66	3269.66	4608.19	5794.05	7427.36	4420.46	4839.15	10172.4	7238.28	7236.7	8046.01
P19022	CDH2 CDHN NCAD	Cadherin-2 (CDw325) (Neural cadherin) (N-cadherin) (CD antigen CD325)	80326.7	60670.9	32565	44058.9	52691.9	90403	41682.8	31982.8	40709.8	33412.9	40662.2	41767.4	19139.9	44358.5	21342.7	40749.5	5931.14	41633.1	37263.2	80066.3	39754.2	15301.6	57930	44797.7	37611.8	104271
P19320	VCAM1	Vascular cell adhesion protein 1 (V-CAM 1) (VCAM-1) (INCAM-100) (CD antigen CD106)	8545.4	5726.28	4650.79	3259.34	13211.1	6557.64	9195.58	5572.98	0	5468.09	12454.9	11375.6	8421.93	10859.6	16213.9	15876.7	42826.8	5053.02	10882.7	20378.6	4765.7	9418.79	8310	9234.65	13946	12270.2
P19652	ORM2 AGP2	Alpha-1-acid glycoprotein 2 (AGP 2) (Orosomucoid-2) (OMD 2)	260946	437718	682274	686204	300748	424122	756474	847908	640203	492055	796533	1.02769e+06	1.26151e+06	786111	552921	669643	1.11476e+06	845260	2.06209e+06	1.39126e+06	898796	818373	999404	1.17723e+06	1.05465e+06	541524
P19823	ITIH2 IGHEP2	Inter-alpha-trypsin inhibitor heavy chain H2 (ITI heavy chain H2) (ITI-HC2) (Inter-alpha-inhibitor heavy chain 2) (Inter-alpha-trypsin inhibitor complex component II) (Serum-derived hyaluronan-associated protein) (SHAP)	182266	73534.8	185098	40398.1	101094	112206	89343.9	104344	76780.4	121300	101518	246466	159223	165183	337387	138510	560242	90139.5	240418	131518	56857.4	314566	173619	293037	296622	131810
P19827	ITIH1 IGHEP1	Inter-alpha-trypsin inhibitor heavy chain H1 (ITI heavy chain H1) (ITI-HC1) (Inter-alpha-inhibitor heavy chain 1) (Inter-alpha-trypsin inhibitor complex component III) (Serum-derived hyaluronan-associated protein) (SHAP)	105605	46673.5	107086	33653.2	61458.3	55031.8	53198.9	76684.6	55988.2	75062.7	98832.2	192536	147809	121906	197452	124373	302985	85604.3	159504	77801.8	42252.3	245303	124817	273258	183618	131852
P20396	TRH	Pro-thyrotropin-releasing hormone (Pro-TRH) (Prothyroliberin) [Cleaved into: Thyrotropin-releasing hormone (TRH) (Protirelin) (TSH-releasing factor) (Thyroliberin) (Thyrotropin-releasing factor) (TRF)]	0	0	0	0	0	1486.42	0	3638.6	0	0	0	0	0	5184.77	0	0	0	0	0	0	0	0	0	0	0	0
P20742	PZP CPAMD6	Pregnancy zone protein (C3 and PZP-like alpha-2-macroglobulin domain-containing protein 6)	3677.55	0	6024.35	0	0	4798.38	0	0	0	0	0	0	0	1025.07	0	5293.05	0	0	0	17303.3	0	0	0	0	0	0
P20774	OGN OIF SLRR3A	Mimecan (Osteoglycin) (Osteoinductive factor) (OIF)	23215.2	15843.1	9279.77	15097.7	20429	16840.9	14854.3	20869.9	11158	21420.8	13273.6	19597	21706.2	12353.2	46503.9	21027.6	67471.9	15112.6	17779.1	51075.1	14876.5	16453.7	18760.6	15077.9	17352.8	27620.7
P20827	EFNA1 EPLG1 LERK1 TNFAIP4	Ephrin-A1 (EPH-related receptor tyrosine kinase ligand 1) (LERK-1) (Immediate early response protein B61) (Tumor necrosis factor alpha-induced protein 4) (TNF alpha-induced protein 4) [Cleaved into: Ephrin-A1, secreted form]	19143.9	18310.9	9450.38	13896.5	15675.4	23417.5	21777.1	14895.4	17949.5	15441.4	20348	13602.6	15281.3	19015.7	39717.2	33373.4	14587.4	18546.8	20440.2	59296.6	17826.3	19736.3	32517	25773.5	23289.2	26519
P20849	COL9A1	Collagen alpha-1(IX) chain	17913.6	38055	15132.3	38765.2	11055.4	18111.9	33408.5	16477.8	16487.5	36756.9	9230.75	7791.81	10778.8	10393.3	2971.59	6264.32	5636.5	11034.2	12032.3	23442.2	12833.3	9348.55	6705.71	20012.2	6414.85	6940.92
P20851	C4BPB	C4b-binding protein beta chain	0	0	0	0	0	0	0	9022.21	0	0	13372	4328.05	0	14127.7	0	4044.12	0	0	0	0	0	9725.63	0	12235.6	0	5553.91
P20908	COL5A1	Collagen alpha-1(V) chain	0	0	0	0	0	0	0	0	0	0	0	0	0	0	0	1735.86	0	0	0	0	0	0	0	0	0	0
P21810	BGN SLRR1A	Biglycan (Bone/cartilage proteoglycan I) (PG-S1)	3287.94	2452.58	2067.87	1869.69	1388.07	1742.61	1717.65	2511.72	3960.76	1678.66	1778.57	0	0	3559.34	0	2842.77	0	2699.96	0	3961.7	2026.79	1853.73	1780.03	3511.85	0	6134.82
P22304	IDS SIDS	Iduronate 2-sulfatase (EC 3.1.6.13) (Alpha-L-iduronate sulfate sulfatase) (Idursulfase) [Cleaved into: Iduronate 2-sulfatase 42 kDa chain; Iduronate 2-sulfatase 14 kDa chain]	31946.5	18302.4	15028.3	15836.3	41745.1	39619.8	36506.2	10374.5	17200.1	14963.9	17322.5	15939	13241.5	8038.54	7872.21	16837.5	0	9983.1	12568.4	5714.41	9862.9	15508.5	21192.4	18352.6	16437.8	23833.1
P22314	UBA1 A1S9T UBE1	Ubiquitin-like modifier-activating enzyme 1 (EC 6.2.1.45) (Protein A1S9) (Ubiquitin-activating enzyme E1)	8387.5	4057.69	4216.57	1131.93	4294.09	1542.7	257.616	1103.26	148.907	0	3583.57	3739.99	1189.81	0	13893.8	8093.1	2617.1	116.812	1458.17	0	7794.93	4361.81	989.087	559.373	6149.7	9209.35
P22692	IGFBP4 IBP4	Insulin-like growth factor-binding protein 4 (IBP-4) (IGF-binding protein 4) (IGFBP-4)	10392.5	12223.7	23084.5	17848.2	8812.21	16572.3	18571.8	7441.76	16278.5	19715.5	12069.8	9214.34	10523.2	6695.17	16830.5	11383.8	27916.3	7954.33	28195.3	50343.8	16436.6	17171.6	18686.2	12359.6	12808.4	11694.8
P22792	CPN2 ACBP	Carboxypeptidase N subunit 2 (Carboxypeptidase N 83 kDa chain) (Carboxypeptidase N large subunit) (Carboxypeptidase N polypeptide 2) (Carboxypeptidase N regulatory subunit)	4931.21	2557.11	6015.07	4172.8	2325.62	2775.04	2492.92	6153.12	3570.95	4273.11	20989.1	8132.15	10780.5	18248.2	10364.1	6165.12	12509.2	8115.51	18382.7	0	8319.29	13183.5	12541.6	12562.1	22420.4	10854.7
P22891	PROZ	Vitamin K-dependent protein Z	7894.81	730.781	6065.93	2352.62	4177.79	4601.31	3154.81	4617.83	3316.3	3391.73	8495.07	6246.33	5862.9	3103.92	19918.4	4798.16	28610.6	0	9490.08	3269.06	1344.75	9630.78	7383.41	12724.2	10520.8	4754.45
P22897	MRC1 CLEC13D CLEC13DL MRC1L1	Macrophage mannose receptor 1 (MMR) (C-type lectin domain family 13 member D) (C-type lectin domain family 13 member D-like) (Human mannose receptor) (hMR) (Macrophage mannose receptor 1-like protein 1) (CD antigen CD206)	0	0	6651.1	5335.74	5120.71	5098.4	7302.4	0	1323.01	0	761.595	0	0	14783.3	0	400.663	0	6813.38	0	21491.2	0	0	0	0	0	0
P22914	CRYGS CRYG8	Gamma-crystallin S (Beta-crystallin S) (Gamma-S-crystallin)	118385	192175	400180	104738	385520	304760	98261	26355.7	332157	87745.9	45184.6	23734.8	64446.7	151857	37372	17937.1	54210.8	58728.5	101489	556452	192314	19823.9	130999	58710.3	59112.7	33311.1
P23083	IGHV1-2	Immunoglobulin heavy variable 1-2 (Ig heavy chain V-I region ND) (Ig heavy chain V-I region V35)	4207.24	950.887	15376.9	18424	20563.8	9304.37	12296.7	0	0	6110.67	9451.24	8342.72	0	0	18166.2	9194.67	0	1278.02	21444.9	19886.7	7317.9	0	0	4511.98	7385.71	8244.17
P23142	FBLN1 PP213	Fibulin-1 (FIBL-1)	144088	138283	107423	155111	143281	166657	173368	111981	136139	151205	97484.8	112853	135665	90055.1	153478	75268.1	127775	88970.8	103132	186052	117972	92185	150518	147002	167045	116721
P23470	PTPRG PTPG	Receptor-type tyrosine-protein phosphatase gamma (Protein-tyrosine phosphatase gamma) (R-PTP-gamma) (EC 3.1.3.48)	1819.04	2963.59	2698.02	2732.5	1939.09	3319.33	4941.05	2830.17	3653.25	3928.56	2991.41	0	953.928	4475.55	0	0	0	3386.14	4253.69	0	0	3743.24	2136.06	5449.34	0	528.511
P23471	PTPRZ1 HTPZP2 PTPRZ PTPRZ2 PTPZ	Receptor-type tyrosine-protein phosphatase zeta (R-PTP-zeta) (EC 3.1.3.48) (Protein-tyrosine phosphatase receptor type Z polypeptide 1) (Protein-tyrosine phosphatase receptor type Z polypeptide 2) (R-PTP-zeta-2)	15021.8	19384.1	14830.5	18818.9	12857.1	30265.7	27594	13573.3	22876.6	19370.6	12614.3	7878.55	12537.2	8549.87	0	3251.06	0	16716.6	10789.2	5613.54	2982.25	10164.3	9120.12	17728.2	8240.27	6188.64
P23515	OMG OMGP	Oligodendrocyte-myelin glycoprotein	2574.72	2720.04	1710.93	3434.5	0	1890.5	2816.8	0	0	1690.23	0	0	0	0	0	1576.57	0	693.915	0	0	0	0	0	0	0	0
P23526	AHCY SAHH	Adenosylhomocysteinase (AdoHcyase) (EC 3.3.1.1) (S-adenosyl-L-homocysteine hydrolase)	0	809.441	0	0	1712.1	2205.31	0	3707.36	0	652.386	0	1701.23	0	2687.69	369.289	1525.91	0	1270.9	0	0	1704.93	1278.41	0	0	0	0
P24593	IGFBP5 IBP5	Insulin-like growth factor-binding protein 5 (IBP-5) (IGF-binding protein 5) (IGFBP-5)	22532.7	14344.2	11871.9	21088.9	17765.6	20120.4	11131.5	7202.65	28718.7	22744.9	26898.9	12605.4	30156.1	18177.5	27268	59500	10927.6	18539.5	16654.8	45748.6	18718.2	17072.3	51034.5	19632.9	18956.4	46432.8
P25311	AZGP1 ZAG ZNGP1	Zinc-alpha-2-glycoprotein (Zn-alpha-2-GP) (Zn-alpha-2-glycoprotein)	183378	224736	386664	252239	479090	525481	314047	183429	334116	266080	337405	814075	737801	209744	1.1794e+06	898163	1.40051e+06	203901	764363	701278	507206	785975	962197	519041	897802	1.04832e+06
P25774	CTSS	Cathepsin S (EC 3.4.22.27)	431.885	1876.16	0	1429.61	0	1238.9	3098.99	4061.1	3376.19	2459.5	6680.25	0	0	6817.16	0	0	0	6914.82	364246	0	1551.19	1015.29	0	4122.96	0	1681.67
P25788	PSMA3 HC8 PSC8	Proteasome subunit alpha type-3 (Macropain subunit C8) (Multicatalytic endopeptidase complex subunit C8) (Proteasome component C8)	0	0	0	0	0	0	0	1442.97	0	0	0	0	0	1762.32	0	692.158	0	0	0	0	0	0	0	0	0	0
P26038	MSN	Moesin (Membrane-organizing extension spike protein)	2435.72	1723.78	1719.93	2711.75	3420.51	3838.62	3108.68	5185.12	4849.18	2757.36	3592.79	0	4761.64	10209.8	10672.6	16236.8	0	5510.83	5059.05	6213.14	8053.97	5327.36	11818.4	5995.42	0	6672.26
P26447	S100A4 CAPL MTS1	Protein S100-A4 (Calvasculin) (Metastasin) (Placental calcium-binding protein) (Protein Mts1) (S100 calcium-binding protein A4)	0	3383.3	0	2061.17	0	0	4555.83	14782.8	5817.65	7051.49	3282.91	0	0	12390.1	0	4384.12	0	13878.9	3308.66	0	10043.1	8579.18	6117.39	0	0	3763.84
P26572	MGAT1 GGNT1 GLCT1 GLYT1 MGAT	Alpha-1,3-mannosyl-glycoprotein 2-beta-N-acetylglucosaminyltransferase (EC 2.4.1.101) (N-glycosyl-oligosaccharide-glycoprotein N-acetylglucosaminyltransferase I) (GNT-I) (GlcNAc-T I)	0	745.365	0	1632.48	0	1145.03	0	976.278	533.617	1666.95	0	0	0	0	0	0	0	0	0	0	0	0	0	0	1299.87	0
P26992	CNTFR	Ciliary neurotrophic factor receptor subunit alpha (CNTF receptor subunit alpha) (CNTFR-alpha)	0	2913.3	2033.72	1557.27	0	1411.58	2891.55	2144.61	3252.56	1516.78	3992.78	0	0	3317.07	0	0	0	3485.57	6061.86	1861.3	0	2080.85	1733.38	3655.29	0	0
P27169	PON1 PON	Serum paraoxonase/arylesterase 1 (PON 1) (EC 3.1.1.2) (EC 3.1.1.81) (EC 3.1.8.1) (Aromatic esterase 1) (A-esterase 1) (K-45) (Serum aryldialkylphosphatase 1)	16668.5	8234.44	24174.8	13468.2	9624.25	11801.1	9752.3	23375	10539.7	18594.9	29870.6	28801.5	24056.2	33621.2	28680.2	13265.8	96305	17972.8	37959.3	10594.8	13236.2	33349.1	18647.7	49893.2	39501.2	13788.6
P28066	PSMA5	Proteasome subunit alpha type-5 (Macropain zeta chain) (Multicatalytic endopeptidase complex zeta chain) (Proteasome zeta chain)	0	0	0	0	0	0	0	624.7	0	0	0	0	0	4041.1	0	0	0	0	0	0	0	0	0	0	0	0
P28070	PSMB4 PROS26	Proteasome subunit beta type-4 (EC 3.4.25.1) (26 kDa prosomal protein) (HsBPROS26) (PROS-26) (Macropain beta chain) (Multicatalytic endopeptidase complex beta chain) (Proteasome beta chain) (Proteasome chain 3) (HsN3)	0	0	0	0	0	0	0	2593.68	0	0	0	0	0	4473.46	0	0	0	1169.44	0	0	0	0	0	0	0	0
P28072	PSMB6 LMPY Y	Proteasome subunit beta type-6 (EC 3.4.25.1) (Macropain delta chain) (Multicatalytic endopeptidase complex delta chain) (Proteasome delta chain) (Proteasome subunit Y)	1783.64	0	0	0	2392.62	0	0	7852.23	0	2386.57	0	0	0	9894.78	0	7542.75	0	4420.72	0	0	0	0	0	2029.39	0	0
P28074	PSMB5 LMPX MB1 X	Proteasome subunit beta type-5 (EC 3.4.25.1) (Macropain epsilon chain) (Multicatalytic endopeptidase complex epsilon chain) (Proteasome chain 6) (Proteasome epsilon chain) (Proteasome subunit MB1) (Proteasome subunit X)	0	0	0	0	0	0	0	1707.26	0	0	0	0	0	2228.32	0	0	0	0	0	0	0	0	0	0	0	0
P28799	GRN	Progranulin (PGRN) (Acrogranin) (Epithelin precursor) (Glycoprotein of 88 Kda) (GP88) (Glycoprotein 88) (Granulin precursor) (PC cell-derived growth factor) (PCDGF) (Proepithelin) (PEPI) [Cleaved into: Paragranulin; Granulin-1 (Granulin G); Granulin-2 (Granulin F); Granulin-3 (Epithelin-2) (Granulin B); Granulin-4 (Epithelin-1) (Granulin A); Granulin-5 (Granulin C); Granulin-6 (Granulin D); Granu…	0	505.31	0	0	0	0	0	0	0	541.807	0	0	0	0	0	0	0	0	0	0	0	0	0	1123.86	0	0
P29279	CCN2 CTGF HCS24 IGFBP8	CCN family member 2 (Cellular communication network factor 2) (Connective tissue growth factor) (Hypertrophic chondrocyte-specific protein 24) (Insulin-like growth factor-binding protein 8) (IBP-8) (IGF-binding protein 8) (IGFBP-8)	11313.4	13167	8307.62	6888.77	16680.2	17225.3	9496.07	0	14822.8	5047.46	2288.17	0	5138.43	2117.34	0	8079.81	0	0	8807.87	8121.56	19545.8	0	8162.55	0	0	11247.7
P29401	TKT	Transketolase (TK) (EC 2.2.1.1)	5773.52	3303.83	1659.35	3605.93	7037.65	774.156	3271.44	3160.17	7528.39	7678.21	5661.78	0	0	5017.48	3801.07	4549.45	7003.92	9866.97	2195.42	0	14456	3917.78	9730.47	7388.25	0	8673.52
P29622	SERPINA4 KST PI4	Kallistatin (Kallikrein inhibitor) (Peptidase inhibitor 4) (PI-4) (Serpin A4)	56055.1	70338.1	55790.3	62375.1	41502.7	80191.1	75898.2	63003.8	52087.6	53495.8	92806.8	89590.3	68045.2	72588.6	85284.6	44471.2	146722	64184	139781	90238.7	66237.8	110846	121098	134172	99337.2	60068.8
P30041	PRDX6 AOP2 KIAA0106	Peroxiredoxin-6 (EC 1.11.1.27) (1-Cys peroxiredoxin) (1-Cys PRX) (24 kDa protein) (Acidic calcium-independent phospholipase A2) (aiPLA2) (EC 3.1.1.4) (Antioxidant protein 2) (Glutathione-dependent peroxiredoxin) (Liver 2D page spot 40) (Lysophosphatidylcholine acyltransferase 5) (LPC acyltransferase 5) (LPCAT-5) (Lyso-PC acyltransferase 5) (EC 2.3.1.23) (Non-selenium glutathione peroxidase) (NSGP…	459.03	1228.17	1101.36	2409.55	1040.37	565.336	813.174	38985	1775.29	3678.46	5996.55	465112	2880.35	83184.7	0	4745.41	0	11694.8	1374.08	1151.86	5170.24	1874.55	8228.41	1110.19	237819	4193.55
P30043	BLVRB FLR	Flavin reductase (NADPH) (FR) (EC 1.5.1.30) (Biliverdin reductase B) (BVR-B) (EC 1.3.1.24) (Biliverdin-IX beta-reductase) (Green heme-binding protein) (GHBP) (NADPH-dependent diaphorase) (NADPH-flavin reductase) (FLR)	0	0	1281.58	13651.5	50621.9	0	18577.1	83946.9	0	3513.95	20259.7	0	40378	107310	0	33999.1	0	10550.6	0	0	8362.13	24099.2	38111.5	1430.43	56292.4	19808.2
P30086	PEBP1 PBP PEBP	Phosphatidylethanolamine-binding protein 1 (PEBP-1) (HCNPpp) (Neuropolypeptide h3) (Prostatic-binding protein) (Raf kinase inhibitor protein) (RKIP) [Cleaved into: Hippocampal cholinergic neurostimulating peptide (HCNP)]	5630.41	30008.6	22424.7	19541.1	22043.1	19496.6	27058.3	19958.2	24726.7	15589.7	31878.4	151439	8419.86	24051.5	145108	41892.2	49371.5	23065.5	10513.4	25182.7	29264.2	33410.4	27670.7	32814.8	8606.95	89065.6
P30101	PDIA3 ERP57 ERP60 GRP58	Protein disulfide-isomerase A3 (EC 5.3.4.1) (58 kDa glucose-regulated protein) (58 kDa microsomal protein) (p58) (Disulfide isomerase ER-60) (Endoplasmic reticulum resident protein 57) (ER protein 57) (ERp57) (Endoplasmic reticulum resident protein 60) (ER protein 60) (ERp60)	1308.69	1185.69	43324.9	1063.4	0	0	1354.82	0	0	0	0	0	0	1556.36	0	0	0	0	0	0	0	0	0	0	0	75953
P30530	AXL UFO	Tyrosine-protein kinase receptor UFO (EC 2.7.10.1) (AXL oncogene)	12158.6	9956.07	3906.47	5231.51	9309.73	15099.9	12619.4	4764.35	5665.11	7208.74	8571.81	7273.16	7402.26	7727.03	0	9468.87	0	7263.68	5755.67	3835.85	3813.62	4522.66	10518.4	9015.75	9427.2	13979.7
P30740	SERPINB1 ELANH2 MNEI PI2	Leukocyte elastase inhibitor (LEI) (Monocyte/neutrophil elastase inhibitor) (EI) (M/NEI) (Peptidase inhibitor 2) (PI-2) (Serpin B1)	0	0	0	23195	0	1624.31	0	3309.05	2822.84	1369.21	0	0	0	4931.53	0	0	0	3805.08	0	0	4058.08	0	0	0	0	4940.97
P30838	ALDH3A1 ALDH3	Aldehyde dehydrogenase, dimeric NADP-preferring (EC 1.2.1.5) (ALDHIII) (Aldehyde dehydrogenase 3) (Aldehyde dehydrogenase family 3 member A1)	13914.5	13708.7	4191.23	3917.83	14724.4	7301.79	12333.5	23251.7	25234.2	76590.9	5375.21	7624.86	0	2842.78	2147.96	4696.79	10851.2	16855	6447.9	22416.3	42041.4	36576.2	16574.3	7203.93	0	17200.8
P31025	LCN1 VEGP	Lipocalin-1 (Tear lipocalin) (Tlc) (Tear prealbumin) (TP) (von Ebner gland protein) (VEG protein)	7547.75	25762.5	12530.4	17714.8	22703.4	9980.15	10892	12650.9	27152.7	31122.7	50722	2175.63	5033.59	32841	55518.2	5509.38	52656.5	35302	25787.6	35618	45685.1	11696.1	8955.41	12274.6	16472.8	30234.8
P31146	CORO1A CORO1	Coronin-1A (Coronin-like protein A) (Clipin-A) (Coronin-like protein p57) (Tryptophan aspartate-containing coat protein) (TACO)	1	122.182	0	0	0	1	0	269.27	0	0	0	0	0	1444	0	0	0	0	0	0	0	0	0	0	0	0
P31947	SFN HME1	14-3-3 protein sigma (Epithelial cell marker protein 1) (Stratifin)	0	694.164	934.168	0	0	0	901.494	1057.2	0	2448.58	0	0	0	0	0	0	0	0	0	0	948.834	1960.31	0	0	0	0
P31949	S100A11 MLN70 S100C	Protein S100-A11 (Calgizzarin) (Metastatic lymph node gene 70 protein) (MLN 70) (Protein S100-C) (S100 calcium-binding protein A11) [Cleaved into: Protein S100-A11, N-terminally processed]	0	0	0	0	0	0	0	0	0	1290.86	1066.89	0	0	3185.32	0	0	0	0	0	0	0	0	0	0	0	0
P32119	PRDX2 NKEFB TDPX1	Peroxiredoxin-2 (EC 1.11.1.24) (Natural killer cell-enhancing factor B) (NKEF-B) (PRP) (Thiol-specific antioxidant protein) (TSA) (Thioredoxin peroxidase 1) (Thioredoxin-dependent peroxide reductase 1) (Thioredoxin-dependent peroxiredoxin 2)	4330.92	2778.98	2186.57	4760.67	3026.04	2977	3471.02	269610	3527.44	4892.15	46269.8	7004.89	37000.5	476179	5592.11	116240	2390.87	70674.6	7325.51	3267.75	27878.5	8177.91	91411.4	6892.91	2757.35	31124.4
P33908	MAN1A1	Mannosyl-oligosaccharide 1,2-alpha-mannosidase IA (EC 3.2.1.113) (Man(9)-alpha-mannosidase) (Man9-mannosidase) (Mannosidase alpha class 1A member 1) (Processing alpha-1,2-mannosidase IA) (Alpha-1,2-mannosidase IA)	14094.8	10654.1	12173.2	9346.1	13786.5	12522.9	12577.4	10773.1	9782.02	14124	13320	27827.8	19741.1	12274.1	27153.2	20776.5	25849.7	11417.4	14842.8	18108	7947.7	10150.9	20719.8	17433.8	19408.1	19528.1
P34096	RNASE4 RNS4	Ribonuclease 4 (RNase 4) (EC 3.1.27.-)	0	23119.4	1343.98	2467.06	4500.5	0	1551.71	0	9954.15	704.775	0	0	0	0	1688.42	0	0	2551.99	0	0	0	1771.7	0	0	0	0
P35527	KRT9	Keratin, type I cytoskeletal 9 (Cytokeratin-9) (CK-9) (Keratin-9) (K9)	30154.4	21554.9	223596	79798.7	462492	13389	86843.2	128131	322645	23476.1	24481.1	79445.3	478421	103627	257960	86241.4	145166	19903	102094	127069	87634.7	115645	75397.8	44288.4	68317.8	20001.1
P35555	FBN1 FBN	Fibrillin-1 [Cleaved into: Asprosin]	53848.3	56801.9	26476.5	49391.6	45685.6	77416.2	50308.1	22737.9	39116.2	89715.3	27564.1	22525.1	36286.8	29172	34523.5	28272.8	32166.3	27880.7	35836.6	63517.5	20963.8	24134.3	50818.4	41416.8	24495.5	38434.6
P35625	TIMP3	Metalloproteinase inhibitor 3 (Protein MIG-5) (Tissue inhibitor of metalloproteinases 3) (TIMP-3)	0	404.635	0	0	0	5491.98	844.086	0	0	0	0	0	0	0	0	0	0	0	0	0	0	0	0	0	0	0
P35754	GLRX GRX	Glutaredoxin-1 (Thioltransferase-1) (TTase-1)	0	0	0	0	0	0	0	0	0	0	0	0	0	785.592	0	0	0	0	0	0	0	0	0	0	0	0
P35858	IGFALS ALS	Insulin-like growth factor-binding protein complex acid labile subunit (ALS)	23595.1	13076	15985.3	19761.4	10471.3	11750.2	15432.2	20546.3	15238.1	12038.1	9256.67	32747	21183.1	17959.4	38157.9	22037.7	39833.9	12519.1	26552.2	18026.8	5996.69	28155.4	20676.7	20597.3	8833.8	14198.9
P35908	KRT2 KRT2A KRT2E	Keratin, type II cytoskeletal 2 epidermal (Cytokeratin-2e) (CK-2e) (Epithelial keratin-2e) (Keratin-2 epidermis) (Keratin-2e) (K2e) (Type-II keratin Kb2)	23399.5	25765.3	80980.4	34159.2	138524	22337.2	155492	127592	228380	24940.3	241143	60441.6	83353.1	86661.7	68161.4	211256	46419.6	27130.1	75192.9	62483.5	69306.7	43602.9	54603.3	53215.6	48484.9	21782.8
P35968	KDR FLK1 VEGFR2	Vascular endothelial growth factor receptor 2 (VEGFR-2) (EC 2.7.10.1) (Fetal liver kinase 1) (FLK-1) (Kinase insert domain receptor) (KDR) (Protein-tyrosine kinase receptor flk-1) (CD antigen CD309)	6676.28	1815.62	11728.8	2983.81	6139.51	4451.54	8615.19	3396.92	17575.3	3555.11	3.93274e+06	5137922	5803594	4.35205e+06	302897	1.07002e+06	17492.7	1.47501e+06	766025	154755	0	0	9933.69	0	0	0
P36222	CHI3L1	Chitinase-3-like protein 1 (39 kDa synovial protein) (Cartilage glycoprotein 39) (CGP-39) (GP-39) (hCGP-39) (YKL-40)	25987.5	29466.1	29445.2	42917.7	38998.6	55154.2	61659.4	162876	117764	39938.6	241297	82214.9	74183.9	298056	189239	82888.9	130354	163967	158115	214167	246740	219976	279884	495156	205696	179777
P36955	SERPINF1 PEDF PIG35	Pigment epithelium-derived factor (PEDF) (Cell proliferation-inducing gene 35 protein) (EPC-1) (Serpin F1)	3007765	2.33592e+06	1.57896e+06	2.3867e+06	2.63198e+06	3564995	2438921	2211427	3412420	2.19259e+06	2.6038e+06	2.02927e+06	2.6717e+06	1.58009e+06	2.22432e+06	2.58958e+06	1209096	3.49114e+06	2.72184e+06	3.00684e+06	2.5017e+06	1.65966e+06	3.69819e+06	2.61509e+06	2.17494e+06	3213792
P37837	TALDO1 TAL TALDO TALDOR	Transaldolase (EC 2.2.1.2)	2940.24	1554.72	0	1563.99	2433.62	1320.07	2845.53	8268.55	0	3511.41	5422.77	0	4960.4	22122.5	14072.8	11100.4	0	7772.04	4835.62	0	14670	0	10607.2	4077.94	0	15882.1
P39060	COL18A1	Collagen alpha-1(XVIII) chain [Cleaved into: Endostatin; Non-collagenous domain 1 (NC1)]	12534.6	10595	9167.24	11818.6	11314	15011	8358.69	31015.3	15347.4	16463.6	24567.6	9572.47	7418.82	33800.6	13046.8	18226	8074.36	17857.2	16387.2	15617.5	7987.73	9492.52	28338.8	20958.9	12270.3	17081.7
P40121	CAPG AFCP MCP	Macrophage-capping protein (Actin regulatory protein CAP-G)	0	1648.16	0	482.812	789.876	1271.96	2041.68	756.389	466.346	3097.51	4343.27	0	1555.53	7536.9	0	1269.06	0	1137.97	3268.66	0	5057.11	2117.46	3014.47	4272.87	0	2232.13
P40189	IL6ST	Interleukin-6 receptor subunit beta (IL-6 receptor subunit beta) (IL-6R subunit beta) (IL-6R-beta) (IL-6RB) (CDw130) (Interleukin-6 signal transducer) (Membrane glycoprotein 130) (gp130) (Oncostatin-M receptor subunit alpha) (CD antigen CD130)	4857.47	6067.83	2788.9	5140.51	3578.89	7479.26	7341.43	3565.87	3910.79	4430.33	2731.69	3112.21	0	5139.54	0	1510.38	0	4404.21	5042.75	0	618.848	2221.47	0	3859.4	4348.16	2880.33
P41222	PTGDS PDS	Prostaglandin-H2 D-isomerase (EC 5.3.99.2) (Beta-trace protein) (Cerebrin-28) (Glutathione-independent PGD synthase) (Lipocalin-type prostaglandin-D synthase) (L-PGDS) (Prostaglandin-D2 synthase) (PGD2 synthase) (PGDS) (PGDS2)	4522654	7.61726e+06	5908537	7137949	4.99051e+06	7.35832e+06	9998314	4843764	7303199	6.5706e+06	4.01659e+06	1.43319e+06	3.33431e+06	2.97424e+06	2.97832e+06	1.7559e+06	2175735	4.96815e+06	4.81594e+06	7.66528e+06	6874149	3.17542e+06	3.54478e+06	4454363	2842463	2.52342e+06
P42785	PRCP PCP	Lysosomal Pro-X carboxypeptidase (EC 3.4.16.2) (Angiotensinase C) (Lysosomal carboxypeptidase C) (Proline carboxypeptidase) (Prolylcarboxypeptidase) (PRCP)	9206.63	10230.4	5051.84	5999.59	7004.34	13538.2	7492.3	4711.21	5654.59	6277.56	7941.03	8147.99	7628.94	8897.49	0	5363.55	0	4607.75	5836.55	0	0	0	0	3904.8	0	15901.6
P43121	MCAM MUC18	Cell surface glycoprotein MUC18 (Cell surface glycoprotein P1H12) (Melanoma cell adhesion molecule) (Melanoma-associated antigen A32) (Melanoma-associated antigen MUC18) (S-endo 1 endothelial-associated antigen) (CD antigen CD146)	2892.09	4839.16	4788.03	5006.44	0	3110.27	7227.74	0	5012.32	6306.73	13859.2	5577.6	4728.7	4627.94	0	7500.32	0	5754.01	17319.6	0	16668.4	0	9606.09	11030.7	0	17726.1
P43234	CTSO CTSO1	Cathepsin O (EC 3.4.22.42)	17621.2	11611.6	3681.46	12754.7	10553.7	17801.6	14227	8957.28	10625.3	16929.3	9990.07	10522.1	2325.46	7398.19	0	3712.03	0	4437.38	5888.1	0	0	3386.4	7124.75	6784.8	6129.33	5220.2
P43251	BTD	Biotinidase (Biotinase) (EC 3.5.1.12)	78423.4	82312.6	52348.7	80486.5	76625.6	81541.7	99730	39585.7	63804.6	78922.1	47665.8	27472.4	38628.9	29878	40687	46048.2	57889.4	47642.3	52711.6	26154.2	30408.7	43185.3	62022.8	46614	45395.6	24315.1
P43320	CRYBB2 CRYB2 CRYB2A	Beta-crystallin B2 (Beta-B2 crystallin) (Beta-crystallin Bp)	13350.3	24191	73654.5	8437.92	45202.5	49014.9	20656.2	19907.1	76646.7	9448.59	18108	9420.62	37755.7	137055	16145.4	6191.27	8396.26	17081.2	31796	149920	39751.4	5662.58	51157.4	73381.4	52570.9	33473.6
P43652	AFM ALB2 ALBA	Afamin (Alpha-albumin) (Alpha-Alb)	137770	118371	141248	92730	82702	103359	119854	177065	82464.4	90899.9	136215	132408	170037	151126	168532	82627.5	340986	121931	227567	178975	128344	151223	166447	286876	240629	170178
P47929	LGALS7 PIG1; LGALS7B	Galectin-7 (Gal-7) (HKL-14) (PI7) (p53-induced gene 1 protein)	0	0	0	0	0	0	0	0	0	0	0	0	0	0	0	0	0	0	0	0	0	0	0	0	0	0
P47972	NPTX2	Neuronal pentraxin-2 (NP2) (Neuronal pentraxin II) (NP-II)	4142.57	6892.62	5153.21	12640.1	6632.58	5345.15	5935.27	6893.27	8477.48	10370.7	4677.01	13487	13237.8	8913.2	106858	22120.6	17396.4	3306.78	23294.2	32050.8	54093.3	2783.32	4034.58	5523.4	0	28116
P48723	HSPA13 STCH	Heat shock 70 kDa protein 13 (Microsomal stress-70 protein ATPase core) (Stress-70 protein chaperone microsome-associated 60 kDa protein)	19233.2	8687.61	7271.66	12792	10650.5	14213.2	10754.8	7806.92	9069.38	15354.4	9184.13	9493.42	8482.32	5120.41	6254.31	10466.6	0	6534.67	8607.63	5632.62	3016.84	3485.66	9570.03	6878.94	13789.2	9330.96
P49257	LMAN1 ERGIC53 F5F8D	Protein ERGIC-53 (ER-Golgi intermediate compartment 53 kDa protein) (Gp58) (Intracellular mannose-specific lectin MR60) (Lectin mannose-binding 1)	4319.47	1997.88	1214.35	1497.84	2042.28	3658.46	1682.54	2347.78	1348.96	2820.15	2426.85	2748.72	3218.91	3576.55	0	5453.43	0	644.916	1430.72	0	0	1404.67	5103.53	2817.78	2255.54	4634.78
P49788	RARRES1 PEIG1 TIG1	Retinoic acid receptor responder protein 1 (Phorbol ester-induced gene 1 protein) (PERG-1) (RAR-responsive protein TIG1) (Tazarotene-induced gene 1 protein)	1260.26	4758.46	5935.01	2125.13	4622.3	3149.35	4007.19	4971.64	5759.7	2760.51	13434.9	2920.14	9006.83	9530.15	21701.7	7008.47	28297.5	7428.09	0	55976.3	8958.22	2750.43	11714.1	2149.5	11098.3	13312.6
P49908	SELENOP SELP SEPP1	Selenoprotein P (SeP)	15192.8	27648.3	17556.8	24809	8523.2	20107.5	25021.4	21051.6	24953.1	24856.3	9531.43	8241.33	15155.5	13052.2	10331.6	8208.39	43625.4	17415.7	22125.6	36237.8	15066.3	9195.61	14883.3	34252.2	19064	12754.8
P50395	GDI2 RABGDIB	Rab GDP dissociation inhibitor beta (Rab GDI beta) (Guanosine diphosphate dissociation inhibitor 2) (GDI-2)	0	1838.55	594.064	1947.78	959.149	0	0	5747.86	2744.77	1475.81	2114.54	0	0	10338.1	0	7744.29	0	3728.44	0	0	4667.54	2309.68	6314.16	0	0	0
P51884	LUM LDC SLRR2D	Lumican (Keratan sulfate proteoglycan lumican) (KSPG lumican)	294974	220312	104942	151736	305310	228482	208506	116629	108932	260823	202847	238692	236253	142114	558770	217124	571301	75430.2	299501	593019	172752	190749	320952	215146	292789	427569
P51888	PRELP SLRR2A	Prolargin (Proline-arginine-rich end leucine-rich repeat protein)	60007.8	52581.4	38919.4	52832.9	30070.1	91601.3	38783.9	37389.2	47156.7	53602.2	25038.9	43244.7	31774.7	38258.8	43888.3	23476.5	13718.7	28501.1	39825	61264.1	11785.7	43123.8	51476.5	43329.6	22976.3	51384.7
P54802	NAGLU UFHSD1	Alpha-N-acetylglucosaminidase (EC 3.2.1.50) (N-acetyl-alpha-glucosaminidase) (NAG) [Cleaved into: Alpha-N-acetylglucosaminidase 82 kDa form; Alpha-N-acetylglucosaminidase 77 kDa form]	7154.93	2485.66	534.595	2791.19	0	0	2982.68	2462.17	2230.17	2327.84	3429.6	0	1792.06	3058.89	0	0	0	3031.34	2336.65	662.664	0	604.027	0	851.466	0	0
P55001	MFAP2 MAGP1	Microfibrillar-associated protein 2 (MFAP-2) (Microfibril-associated glycoprotein 1) (MAGP) (MAGP-1)	8892.11	8862.49	2948.77	7048.53	9284.65	9941.1	5216.17	1019.25	0	12255	0	0	0	0	0	0	0	0	0	0	0	0	0	0	0	0
P55058	PLTP	Phospholipid transfer protein (Lipid transfer protein II)	11958.5	10558.1	9071.33	10722.3	7945.06	8807.89	5923.83	14690.6	8491.77	5782.31	14467.9	15984.4	8050.28	15069.4	10811.6	16800.7	19076.6	15140.8	15658.9	10518.6	3115.8	12314.7	16634.5	11532.1	11258.4	11803.4
P55072	VCP	Transitional endoplasmic reticulum ATPase (TER ATPase) (EC 3.6.4.6) (15S Mg(2+)-ATPase p97 subunit) (Valosin-containing protein) (VCP)	0	1050.01	0	0	0	0	0	3173.4	0	0	0	0	0	0	0	0	0	0	0	0	0	0	0	0	0	0
P55268	LAMB2 LAMS	Laminin subunit beta-2 (Laminin B1s chain) (Laminin-11 subunit beta) (Laminin-14 subunit beta) (Laminin-15 subunit beta) (Laminin-3 subunit beta) (Laminin-4 subunit beta) (Laminin-7 subunit beta) (Laminin-9 subunit beta) (S-laminin subunit beta) (S-LAM beta)	2862.11	2300.52	942.711	1666.88	2585.05	2904.27	2514.71	1054.27	2690.41	2315.12	1254.31	0	1795.18	1425.35	1198.15	2501.99	0	1897.44	0	5487.76	0	1892.64	1905.79	1758.99	1932.81	0
P55283	CDH4	Cadherin-4 (Retinal cadherin) (R-CAD) (R-cadherin)	3730.28	6786.58	2927.69	5213.25	0	6225.46	4521.05	4198.23	0	5241.35	0	0	2570.78	0	0	0	0	1758.5	3664.06	5235.3	0	0	0	0	0	1329.39
P55290	CDH13 CDHH	Cadherin-13 (Heart cadherin) (H-cadherin) (P105) (Truncated cadherin) (T-cad) (T-cadherin)	7053.41	7922.75	5051.05	5989.94	4447.04	11305	8443.65	4326.4	5823.87	7282.46	7699	12442.1	8465.5	6283.27	9186.38	6974.72	9366.39	2768.71	10934	23611.7	9505.41	8274.98	10983.9	7281.7	8647.17	10497.2
P59665	DEFA1 DEF1 DEFA2 MRS; DEFA1B	Neutrophil defensin 1 (Defensin, alpha 1) (HNP-1) (HP-1) (HP1) [Cleaved into: HP 1-56; Neutrophil defensin 2 (HNP-2) (HP-2) (HP2)]	5517.5	5636.27	14729.5	6385.98	7964.42	6130.6	4635.32	3611.56	9252.86	4798.38	3805.18	3310.14	9382.11	3431.42	8650.31	6833.3	0	5719.63	14377.8	8458.47	12566.3	15043.2	7518.66	0	5607.25	8559.62
P60174	TPI1 TPI	Triosephosphate isomerase (TIM) (EC 5.3.1.1) (Methylglyoxal synthase) (EC 4.2.3.3) (Triose-phosphate isomerase)	24808	17830.8	11274.3	20028.8	24901.9	14376	20873.2	19634.7	16431.4	25989.8	12969.4	8016.13	17626.3	38387.5	26016.8	33677.1	22236.5	30853.2	18369.8	19301.6	40736.9	9462.88	22605.3	11028.5	12175.9	36633
P60709	ACTB	Actin, cytoplasmic 1 (Beta-actin) [Cleaved into: Actin, cytoplasmic 1, N-terminally processed]	26592.3	23632.3	20987.1	23612.4	24188.1	42292.7	25391.5	76423.1	33435.2	51586.1	76923.5	39374.6	51109.5	119362	95206.9	84031.5	71496.3	102134	67527.4	65635.6	158108	44286.4	91209.8	175656	47349.8	107648
P61457	PCBD1 DCOH PCBD	Pterin-4-alpha-carbinolamine dehydratase (PHS) (EC 4.2.1.96) (4-alpha-hydroxy-tetrahydropterin dehydratase) (Dimerization cofactor of hepatocyte nuclear factor 1-alpha) (DCoH) (Dimerization cofactor of HNF1) (Phenylalanine hydroxylase-stimulating protein) (Pterin carbinolamine dehydratase) (PCD)	0	0	0	0	0	2600.1	0	0	0	0	0	0	0	2444.57	0	0	0	0	0	0	2333.45	0	0	0	0	0
P61626	LYZ LZM	Lysozyme C (EC 3.2.1.17) (1,4-beta-N-acetylmuramidase C)	5598.96	5636.11	8773.11	27454	25541	5332.27	7375.25	21379.8	20789.7	9868.9	30282.5	14887.7	16218.5	28832.4	61336.5	46356.2	32415.7	23090	56304.6	35268.4	20081	59730.3	32635.6	39944.3	22154.6	7665.77
P61769	B2M CDABP0092 HDCMA22P	Beta-2-microglobulin [Cleaved into: Beta-2-microglobulin form pI 5.3]	1.32362e+06	513552	633841	341164	649912	582417	316601	314905	406289	114792	1.17956e+06	917563	595872	305474	2.6688e+06	1.86357e+06	500879	384413	201895	653829	1.3136e+06	1.36588e+06	665136	436797	466859	1.62075e+06
P61812	TGFB2	Transforming growth factor beta-2 proprotein (Cetermin) (Glioblastoma-derived T-cell suppressor factor) (G-TSF) [Cleaved into: Latency-associated peptide (LAP); Transforming growth factor beta-2 (TGF-beta-2)]	12810.1	8009.07	7778.38	8268.89	8357.07	13302.8	7713.31	8008.63	7488.68	13070.9	3853.8	6709.11	11266.9	9051.12	4606.33	7639.4	0	7809.59	5227.93	0	2044.44	5920.21	9992.15	7904.27	3864.08	9638.29
P61981	YWHAG	14-3-3 protein gamma (Protein kinase C inhibitor protein 1) (KCIP-1) [Cleaved into: 14-3-3 protein gamma, N-terminally processed]	682.958	482.305	927.986	0	0	1012.19	0	0	0	0	1352.76	0	0	2423.3	2204.89	0	0	5192.75	2361.63	0	6458.05	0	1423.07	0	0	3108.35
P62258	YWHAE	14-3-3 protein epsilon (14-3-3E)	0	638.642	0	0	0	1531.16	0	3786.56	9947.72	1552.4	0	0	0	5941.99	0	0	0	1740.24	0	0	15993.1	0	1602.9	0	0	0
P62736	ACTA2 ACTSA ACTVS GIG46	Actin, aortic smooth muscle (Alpha-actin-2) (Cell growth-inhibiting gene 46 protein) [Cleaved into: Actin, aortic smooth muscle, intermediate form]	0	0	0	0	0	0	0	0	0	0	0	0	0	4134.14	0	0	0	3673.87	0	0	0	0	0	93262.1	0	0
P62805	H4C1 H4/A H4FA HIST1H4A; H4C2 H4/I H4FI HIST1H4B; H4C3 H4/G H4FG HIST1H4C; H4C4 H4/B H4FB HIST1H4D; H4C5 H4/J H4FJ HIST1H4E; H4C6 H4/C H4FC HIST1H4F; H4C8 H4/H H4FH HIST1H4H; H4C9 H4/M H4FM HIST1H4I; H4C11 H4/E H4FE HIST1H4J; H4C12 H4/D H4FD HIST1H4K; H4C13 H4/K H4FK HIST1H4L; H4C14 H4/N H4F2 H4FN HIST2H4 HIST2H4A; H4C15 H4/O H4FO HIST2H4B; H4-16 HIST4H4	Histone H4	2302.16	0	0	0	3121.73	0	0	2928.4	1899.46	0	0	0	0	6730.66	6148.72	0	0	3458.99	0	0	4537.07	0	0	5547.8	0	13213.5
P62937	PPIA CYPA	Peptidyl-prolyl cis-trans isomerase A (PPIase A) (EC 5.2.1.8) (Cyclophilin A) (Cyclosporin A-binding protein) (Rotamase A) [Cleaved into: Peptidyl-prolyl cis-trans isomerase A, N-terminally processed]	4175.58	4782.9	1670.81	6107.94	4756.05	3516.16	5207.59	10269	3628.39	7498.65	375.313	2078.23	3232.51	10888.7	6341.16	6199.35	5956.15	4497.46	7407.74	8249.12	18995.9	3555.06	6609.82	2016.77	0	6853
P62942	FKBP1A FKBP1 FKBP12	Peptidyl-prolyl cis-trans isomerase FKBP1A (PPIase FKBP1A) (EC 5.2.1.8) (12 kDa FK506-binding protein) (12 kDa FKBP) (FKBP-12) (Calstabin-1) (FK506-binding protein 1A) (FKBP-1A) (Immunophilin FKBP12) (Rotamase)	621.361	1407.94	0	0	0	0	916.017	1221.57	0	0	0	0	0	4828.84	0	0	0	0	0	0	0	0	2308.65	0	0	0
P62993	GRB2 ASH	Growth factor receptor-bound protein 2 (Adapter protein GRB2) (Protein Ash) (SH2/SH3 adapter GRB2)	1188.39	644.872	0	575.16	872.008	0	0	0	0	754.539	0	0	0	2154.44	0	2557.15	0	0	0	0	0	0	0	0	0	3161.42
P68366	TUBA4A TUBA1	Tubulin alpha-4A chain (Alpha-tubulin 1) (Testis-specific alpha-tubulin) (Tubulin H2-alpha) (Tubulin alpha-1 chain)	0	0	0	2015.25	7581.54	0	456.95	2734.39	0	3728.28	0	0	0	5056.82	0	3004.43	0	1185.88	0	0	0	0	0	0	0	6864.96
P68871	HBB	Hemoglobin subunit beta (Beta-globin) (Hemoglobin beta chain) [Cleaved into: LVV-hemorphin-7; Spinorphin]	919.411	8405.99	2585.99	233179	28562.3	1	159.044	20942772	36104.1	8637.39	3069772	179750	1.07392e+06	39440280	334850	7.22911e+06	117394	3.66e+06	228478	4905.17	1.44475e+06	155220	3.03193e+06	74978.8	26550.4	712649
P69905	HBA1; HBA2	Hemoglobin subunit alpha (Alpha-globin) (Hemoglobin alpha chain)	4426.2	3876.2	4600.36	427761	14452.7	0	0	17177114	22266	2631.81	1.75736e+06	91201.2	748265	24372458	107352	3.0546e+06	62407	2686996	109644	0	831258	83090.4	1.41429e+06	89704.3	14114.4	382529
P78324	SIRPA BIT MFR MYD1 PTPNS1 SHPS1 SIRP	Tyrosine-protein phosphatase non-receptor type substrate 1 (SHP substrate 1) (SHPS-1) (Brain Ig-like molecule with tyrosine-based activation motifs) (Bit) (CD172 antigen-like family member A) (Inhibitory receptor SHPS-1) (Macrophage fusion receptor) (MyD-1 antigen) (Signal-regulatory protein alpha-1) (Sirp-alpha-1) (Signal-regulatory protein alpha-2) (Sirp-alpha-2) (Signal-regulatory protein alph…	16205.1	6774.9	4390.33	3612.07	9463.15	7767.09	2308.74	0	515.548	2550.57	4375.74	6652.42	0	3512.74	9368.41	9929.2	0	5847.25	16294.2	0	4876.28	5622.24	0	0	3605.11	16351.6
P80108	GPLD1 PIGPLD1	Phosphatidylinositol-glycan-specific phospholipase D (PI-G PLD) (EC 3.1.4.50) (Glycoprotein phospholipase D) (Glycosyl-phosphatidylinositol-specific phospholipase D) (GPI-PLD) (GPI-specific phospholipase D)	5390.72	3840.84	6999.57	3852.46	1881.44	4751.38	3691.4	7292.26	2822.75	5048.25	16239.8	19326.1	11836.1	6861.57	6407.64	5616.55	25022.1	2902.47	8292.24	0	2532.98	15271.7	10320.8	19695	19865.3	8558.85
P80188	LCN2 HNL NGAL	Neutrophil gelatinase-associated lipocalin (NGAL) (25 kDa alpha-2-microglobulin-related subunit of MMP-9) (Lipocalin-2) (Oncogene 24p3) (Siderocalin) (p25)	1079.16	1802.94	3042.86	2534.04	2078.05	2125.4	1982.79	1537.4	5635.09	1014.72	2310.84	1108.39	3997.16	1934.07	12549.7	0	8180.43	3022.01	3602.39	8411.87	2658.9	2925.05	3715.38	3384.26	3292.02	3113.69
P98160	HSPG2	Basement membrane-specific heparan sulfate proteoglycan core protein (HSPG) (Perlecan) (PLC) [Cleaved into: Endorepellin; LG3 peptide]	50610.6	36080.7	22494	33955.9	50863	35584	44228.6	21534.9	74528.5	45325.7	21887.2	28941.5	32720.5	14944.8	34071.3	40439.2	18485.2	36483.8	32001.8	66093.5	51012.5	20094.9	31142.1	39303.9	26215.4	63953.3
P98164	LRP2	Low-density lipoprotein receptor-related protein 2 (LRP-2) (Glycoprotein 330) (gp330) (Megalin)	30493	29955.4	18740.6	18673.7	25205.5	48477.6	32791.3	13346.4	17792.4	40026.2	17614.8	19934.3	16185.5	8993.25	10562	10952.3	154645	20124.4	99155.4	14903.2	10832.5	11665.4	11672	14115.9	82153.6	16721.6
Q01459	CTBS CTB	Di-N-acetylchitobiase (EC 3.2.1.-)	36684.7	19739	10411.5	23699.5	24404.3	28622.2	25898.8	7570.34	11200.9	28469.2	0	4152.12	0	4742.15	0	0	4566.63	11568.1	0	5488.29	9351.54	8471.72	0	6077.66	3832.19	0
Q01955	COL4A3	Collagen alpha-3(IV) chain (Goodpasture antigen) [Cleaved into: Tumstatin]	1337.37	2357.6	0	1599.41	3596.18	2023.56	1163.37	0	0	923.865	0	0	0	0	0	0	0	0	0	0	0	0	0	0	0	0
Q02413	DSG1 CDHF4	Desmoglein-1 (Cadherin family member 4) (Desmosomal glycoprotein 1) (DG1) (DGI) (Pemphigus foliaceus antigen)	704.472	1465.73	0	1889.3	5842.37	857.043	2962.79	2133.72	3418.14	0	0	0	1930.11	1096.6	3277.53	5214.99	0	0	0	5316.21	0	0	0	0	0	0
Q02487	DSC2 CDHF2 DSC3	Desmocollin-2 (Cadherin family member 2) (Desmocollin-3) (Desmosomal glycoprotein II) (Desmosomal glycoprotein III)	8616.4	15742.7	15211.1	9026.39	9790.98	17261.3	16863.6	8948.59	19931.4	12528	13655.2	8861.96	14472.3	12611.3	35661.2	10260.8	32201.5	12446	24830.5	37263	16818.2	18688.2	13187.7	13500.6	17701.5	16320.6
Q02747	GUCA2A GUCA2	Guanylin (Guanylate cyclase activator 2A) (Guanylate cyclase-activating protein 1) (Guanylate cyclase-activating protein I) (GCAP-I) [Cleaved into: HMW-guanylin; Guanylin]	0	0	0	0	0	0	0	0	0	0	0	0	0	0	0	0	0	0	3419.66	0	0	4680.62	0	1427.59	0	0
Q02809	PLOD1 LLH PLOD	Procollagen-lysine,2-oxoglutarate 5-dioxygenase 1 (EC 1.14.11.4) (Lysyl hydroxylase 1) (LH1)	2146.47	1755.41	2774.63	2094.55	2625.15	2673.41	2091.61	3327.96	1985.84	2988.8	0	0	2134.47	3332.73	0	2986.46	0	0	0	0	4779.91	0	0	0	0	2336.67
Q02818	NUCB1 NUC	Nucleobindin-1 (CALNUC)	11393.7	23710.7	13736.1	23739.1	9161.6	15524.1	22850.6	23511	20012.2	25274.9	11404.9	7057.07	14110.2	22928.1	10445.1	5819.48	5262.14	19246.2	15387.6	19814.8	6311.04	9728.66	14368.6	20932.5	9726.3	6843.13
Q02985	CFHR3 CFHL3 FHR3	Complement factor H-related protein 3 (FHR-3) (DOWN16) (H factor-like protein 3)	15019.3	6408.39	13668.2	4458.39	17238.2	11563.2	7146.27	2394.83	2601.99	887.062	13255.8	33958.3	34410.6	2033.1	34721.8	67569.7	0	1702.87	0	0	18755.7	22561.4	27084.9	1449.82	0	49225.5
Q03591	CFHR1 CFHL CFHL1 CFHL1P CFHR1P FHR1 HFL1 HFL2	Complement factor H-related protein 1 (FHR-1) (H factor-like protein 1) (H-factor-like 1) (H36)	62328.8	27744.3	25023.9	40147.4	54014.4	46991	60238.3	3627.11	17273.3	37142	8561.06	17090.2	17049.3	6517.15	41057.9	27916.4	4247.08	14512.1	27767.3	18554.9	10395.2	12541.1	20091.4	9460.67	11050.7	13194.3
Q04695	KRT17	Keratin, type I cytoskeletal 17 (39.1) (Cytokeratin-17) (CK-17) (Keratin-17) (K17)	1559.65	965.491	0	0	37891.5	641.925	0	0	3875.76	0	0	0	0	0	0	0	0	0	0	2423.54	0	0	0	0	0	0
Q04917	YWHAH YWHA1	14-3-3 protein eta (Protein AS1)	0	0	0	1716.63	0	0	0	1172.23	0	0	0	0	0	2756.67	0	2034.87	0	0	0	0	0	0	0	0	0	0
Q06033	ITIH3	Inter-alpha-trypsin inhibitor heavy chain H3 (ITI heavy chain H3) (ITI-HC3) (Inter-alpha-inhibitor heavy chain 3) (Serum-derived hyaluronan-associated protein) (SHAP)	4016.34	1961	17066.4	2538.12	3393.23	4872.89	3576.9	11483.3	4431.19	5747.26	13841.4	13473.7	11672.3	14775.6	4978.59	7980.57	7289.26	7908.93	18217.6	2847.73	7525.86	20258.1	13157.5	18758.7	22084.2	4741.87
Q06481	APLP2 APPL2	Amyloid-like protein 2 (APLP-2) (APPH) (Amyloid protein homolog) (CDEI box-binding protein) (CDEBP)	143242	139743	78625.4	103598	122342	129166	121963	29656.6	111793	135936	13827.5	11302.2	18110.5	6420.69	0	4111.98	28592.2	17092.3	23792	0	5389.64	3853.96	8193.67	14391.9	14619.5	6501.84
Q06830	PRDX1 PAGA PAGB TDPX2	Peroxiredoxin-1 (EC 1.11.1.24) (Natural killer cell-enhancing factor A) (NKEF-A) (Proliferation-associated gene protein) (PAG) (Thioredoxin peroxidase 2) (Thioredoxin-dependent peroxide reductase 2) (Thioredoxin-dependent peroxiredoxin 1)	16052.7	10901	8828.15	16597.4	14293	13083.9	8962.32	281791	11325	23929.7	68640.9	39868.7	89292.3	541037	29082.6	147940	28686.4	74239.7	18856.1	25020.5	44863.4	19371	109117	16730.9	20190.2	59310.2
Q07507	DPT	Dermatopontin (Tyrosine-rich acidic matrix protein) (TRAMP)	77075	3786.61	6569.67	82757.7	4766.94	4327.49	3079.72	3747.36	5184.99	3601.42	9880.61	6723.95	9014.39	8046.58	8184.65	5830.61	0	6384.24	85057.9	20851.2	9076.49	19107.8	14398.8	15783.4	11901.4	12627.7
Q07954	LRP1 A2MR APR	Prolow-density lipoprotein receptor-related protein 1 (LRP-1) (Alpha-2-macroglobulin receptor) (A2MR) (Apolipoprotein E receptor) (APOER) (CD antigen CD91) [Cleaved into: Low-density lipoprotein receptor-related protein 1 85 kDa subunit (LRP-85); Low-density lipoprotein receptor-related protein 1 515 kDa subunit (LRP-515); Low-density lipoprotein receptor-related protein 1 intracellular domain (L…	2947.85	3069.06	2202.61	2675.75	2030.77	3019.61	3988.77	4245.48	4700.37	2766.41	2311.41	0	0	2672.08	0	1364.93	0	3407.17	0	968.087	0	1515.34	0	3916.59	0	0
Q08188	TGM3	Protein-glutamine gamma-glutamyltransferase E (EC 2.3.2.13) (Transglutaminase E) (TG(E)) (TGE) (TGase E) (Transglutaminase-3) (TGase-3) [Cleaved into: Protein-glutamine gamma-glutamyltransferase E 50 kDa catalytic chain; Protein-glutamine gamma-glutamyltransferase E 27 kDa non-catalytic chain]	0	0	0	0	0	0	0	0	0	0	0	0	0	0	0	1088.72	0	0	0	0	4116.4	0	1438.85	0	0	0
Q08380	LGALS3BP M2BP	Galectin-3-binding protein (Basement membrane autoantigen p105) (Lectin galactoside-binding soluble 3-binding protein) (Mac-2-binding protein) (MAC2BP) (Mac-2 BP) (Tumor-associated antigen 90K)	32263.1	59023.3	39305.1	51298	63119.4	70543	62716.9	26179.3	28958.2	62271.5	24540.8	26404.8	30693.4	15332	41285	23259.9	29762.7	21173.5	25807.6	59801	32969.9	20570.2	44645.6	22201.6	24123.4	34327.6
Q08397	LOXL1 LOXL	Lysyl oxidase homolog 1 (EC 1.4.3.-) (Lysyl oxidase-like protein 1) (LOL)	6083.19	2136.66	2939.14	4395.74	1753.65	5421.72	1736.49	6997.77	3431.86	8341.44	4515.49	4493.58	0	7102.87	5051.17	0	0	3435.79	2272.68	12660.4	0	0	4866.26	5213.73	4373.04	6584.8
Q08431	MFGE8	Lactadherin (Breast epithelial antigen BA46) (HMFG) (MFGM) (Milk fat globule-EGF factor 8) (MFG-E8) (SED1) [Cleaved into: Lactadherin short form; Medin]	486.89	328.818	0	775.759	1324.76	0	1404.3	1508.59	0	2439.72	0	0	0	1745.69	0	99266	0	0	0	0	0	0	0	0	0	0
Q08554	DSC1 CDHF1	Desmocollin-1 (Cadherin family member 1) (Desmosomal glycoprotein 2/3) (DG2/DG3)	0	1642.4	0	2239.8	338.409	1374.51	2348.76	0	0	1488.16	0	0	0	0	0	0	0	0	0	0	0	0	0	0	0	0
Q08629	SPOCK1 SPOCK TIC1 TICN1	Testican-1 (Protein SPOCK)	31986.7	26288.6	15299	17628	28515.1	30352.9	23494.4	14996	31870.9	47585.3	5759.04	15185.4	13436.1	8170.71	15438.1	8635.96	6098.63	15146.6	8458.16	9292.86	7225.14	6456.42	24365	8657.31	18793.4	16940.2
Q0P6D2	DIPK1C C18orf51 FAM69C	Divergent protein kinase domain 1C (Protein FAM69C)	8063.66	8900.55	5824.29	4462.01	6602.7	11771.2	9071.58	6528.27	11003.7	8024.02	4628.43	5566.97	9777.74	4314.86	0	4429.69	0	6836.93	10587.7	0	4701.59	5588.18	11035.7	7773.65	6107.41	5078.1
Q10471	GALNT2	Polypeptide N-acetylgalactosaminyltransferase 2 (EC 2.4.1.41) (Polypeptide GalNAc transferase 2) (GalNAc-T2) (pp-GaNTase 2) (Protein-UDP acetylgalactosaminyltransferase 2) (UDP-GalNAc:polypeptide N-acetylgalactosaminyltransferase 2) [Cleaved into: Polypeptide N-acetylgalactosaminyltransferase 2 soluble form]	5748.9	6471.91	3078.59	6463.84	5337.95	5038.39	5052.57	5907.68	6877	4457.54	5780.28	4160.62	7674.83	4705.85	0	8160.26	0	6133.14	0	5159.13	0	4239.11	10802.6	7264.57	0	0
Q10472	GALNT1	Polypeptide N-acetylgalactosaminyltransferase 1 (EC 2.4.1.41) (Polypeptide GalNAc transferase 1) (GalNAc-T1) (pp-GaNTase 1) (Protein-UDP acetylgalactosaminyltransferase 1) (UDP-GalNAc:polypeptide N-acetylgalactosaminyltransferase 1) [Cleaved into: Polypeptide N-acetylgalactosaminyltransferase 1 soluble form]	3793.84	2417.79	1972.29	1812.24	4742.72	4284.74	3542.06	0	4739.23	4090.33	0	0	4778.59	0	0	1549.21	0	4058.19	0	8619.85	0	0	0	0	2731.88	1703.93
Q12797	ASPH BAH	Aspartyl/asparaginyl beta-hydroxylase (EC 1.14.11.16) (Aspartate beta-hydroxylase) (ASP beta-hydroxylase) (Peptide-aspartate beta-dioxygenase)	1754.2	1014.52	0	1079.48	1822.9	1396.35	1720.94	0	2289.71	1089.34	0	0	827.07	0	0	1249.14	0	1105.48	720.01	0	0	611.86	2032.61	1167.01	0	170.462
Q12805	EFEMP1 FBLN3 FBNL	EGF-containing fibulin-like extracellular matrix protein 1 (Extracellular protein S1-5) (Fibrillin-like protein) (Fibulin-3) (FIBL-3)	791578	481078	329977	485861	563905	500002	427272	415020	373390	339956	112028	506705	389169	379761	874566	364339	135308	425731	399010	752122	301391	410035	743602	713265	600157	693842
Q12841	FSTL1 FRP	Follistatin-related protein 1 (Follistatin-like protein 1)	11225.4	22408.5	15910.6	22111	9573.86	33036.7	28666.4	15859	23950.7	31203.1	13225.8	17316.1	21483	42522.7	126156	4283.76	16464.4	29816.9	16885.6	20683.8	15541.6	11948.7	20682	27651.5	13270.3	5381.5
Q12860	CNTN1	Contactin-1 (Glycoprotein gp135) (Neural cell surface protein F3)	14769.7	11591.8	12078.5	13593	10246.1	16391	17980.2	8994.33	18217.9	15437.7	8900.93	8590.24	10705.6	5859	5261.41	5487.24	7109.19	11934.4	12666.9	6531.57	3452.45	7088.57	6306.98	6820.97	7687.58	10456.8
Q13217	DNAJC3 P58IPK PRKRI	DnaJ homolog subfamily C member 3 (Endoplasmic reticulum DNA J domain-containing protein 6) (ER-resident protein ERdj6) (ERdj6) (Interferon-induced, double-stranded RNA-activated protein kinase inhibitor) (Protein kinase inhibitor of 58 kDa) (Protein kinase inhibitor p58)	690.452	545.038	0	876.816	0	1045.33	771.679	2974.55	1171.99	1188.16	0	0	0	2485.53	0	895.511	0	1035.84	0	1464.94	0	0	1967.31	1510.3	0	1354.92
Q13219	PAPPA	Pappalysin-1 (EC 3.4.24.79) (Insulin-like growth factor-dependent IGF-binding protein 4 protease) (IGF-dependent IGFBP-4 protease) (IGFBP-4ase) (Pregnancy-associated plasma protein A) (PAPP-A)	1683.23	0	0	2343.08	1953.78	0	0	0	0	1740.13	0	0	0	0	0	0	0	0	0	0	0	0	0	0	0	0
Q13228	SELENBP1 SBP	Methanethiol oxidase (MTO) (EC 1.8.3.4) (56 kDa selenium-binding protein) (SBP56) (SP56) (Selenium-binding protein 1)	6440.36	5031.56	3046.84	6239.71	4607.33	2727.83	5483.5	16444.4	7328.53	6377.78	4622.97	2002.08	3305.26	24332.4	3310.78	14146.8	0	9482.67	1598.14	2012.58	5964.6	3288.79	6601.06	2485.12	0	3003.57
Q13231	CHIT1	Chitotriosidase-1 (EC 3.2.1.14) (Chitinase-1)	5597.78	0	3655.67	465.943	13057.8	6259.83	6962.76	0	4934.48	0	10694	9776.63	7979.72	0	0	9526.3	13571.5	14910.2	7214.48	6477.59	10772.9	3146.21	0	2875.33	4368.04	5156.79
Q13332	PTPRS	Receptor-type tyrosine-protein phosphatase S (R-PTP-S) (EC 3.1.3.48) (Receptor-type tyrosine-protein phosphatase sigma) (R-PTP-sigma)	7333.26	4505.6	3275.2	5834.21	10308.1	5904.92	4616.31	3752.51	4117.78	5164.52	3299.35	3863.49	3821.9	3044.57	0	5194.67	0	3125.53	3200.75	0	0	0	5084.87	1739.79	0	5041.25
Q13421	MSLN MPF	Mesothelin (CAK1 antigen) (Pre-pro-megakaryocyte-potentiating factor) [Cleaved into: Megakaryocyte-potentiating factor (MPF); Mesothelin, cleaved form]	2397.4	1570.92	0	1385.36	0	1918.91	3378.45	0	3984.76	891.413	5910.53	0	0	0	0	0	0	1134.28	1169.5	3245.37	0	0	3162.94	2175.58	0	5090.1
Q13790	APOF	Apolipoprotein F (Apo-F) (Lipid transfer inhibitor protein) (LTIP)	0	635.141	0	0	0	0	0	0	0	0	0	0	0	0	6865.63	0	0	0	0	0	0	0	0	0	0	0
Q13835	PKP1	Plakophilin-1 (Band 6 protein) (B6P)	0	0	0	0	3158.4	0	0	0	282.011	0	0	0	0	0	0	0	0	0	0	0	0	0	0	0	0	0
Q14055	COL9A2	Collagen alpha-2(IX) chain	15701.2	25567.2	15863.1	21358.8	10088.5	21991.6	27466	15073.1	16273.5	22005.6	19710.1	16515.9	18442.9	7884.6	11618.5	9915.54	12591.6	11509.7	24012.9	23959.3	14872.9	13146	21885.1	21188.9	19081.1	16525.4
Q14112	NID2	Nidogen-2 (NID-2) (Osteonidogen)	0	3009.34	0	3527.14	0	3932.27	3529.16	2094.17	0	3666.96	0	0	0	3246.97	0	0	0	3301.22	12255.4	3568.32	4633.68	0	0	0	0	0
Q14118	DAG1	Dystroglycan (Dystrophin-associated glycoprotein 1) [Cleaved into: Alpha-dystroglycan (Alpha-DG); Beta-dystroglycan (Beta-DG)]	51195.3	41092.1	28563.1	39055.5	52517.4	63440.9	40335.8	31039.1	25987.8	40542.5	37748	35778.8	36121.4	27967.9	40610.9	50838.3	35843.9	21597.7	52400.1	41830.1	23613.1	31995.3	66800.6	37739.1	43036.5	59972.1
Q14126	DSG2 CDHF5	Desmoglein-2 (Cadherin family member 5) (HDGC)	3755.41	4648.33	3861.86	5370.9	4652.88	5442.79	8845.41	2338.55	3834.45	6379.62	5074.75	1334.29	5531.56	4493.06	0	0	0	2988.22	0	8795.78	6272.8	4925.26	6412.13	0	5667.03	3049.21
Q14393	GAS6 AXLLG	Growth arrest-specific protein 6 (GAS-6) (AXL receptor tyrosine kinase ligand)	9193.97	19087.7	9405.13	16882.6	9086.43	27634.1	18766.5	20141	14864.2	24660.1	17849.8	8415.4	16991.4	17458.9	16230.6	6484.81	11895.7	18096.2	16123.7	16595.5	11342.7	10855.9	15532.9	20492.1	7715.86	8044.06
Q14515	SPARCL1	SPARC-like protein 1 (High endothelial venule protein) (Hevin) (MAST 9)	50482.3	46002.3	31828.7	43893.4	50334.4	65399.7	72754	22200.8	41576.8	55379.1	19269.5	24328.4	25142.1	20099.2	17215.1	34575.4	3229.91	22196.3	20898.8	13853	15358	14261.7	26688.6	29107.5	13089.7	28164.3
Q14520	HABP2 HGFAL PHBP	Hyaluronan-binding protein 2 (EC 3.4.21.-) (Factor VII-activating protease) (Factor seven-activating protease) (FSAP) (Hepatocyte growth factor activator-like protein) (Plasma hyaluronan-binding protein) [Cleaved into: Hyaluronan-binding protein 2 50 kDa heavy chain; Hyaluronan-binding protein 2 50 kDa heavy chain alternate form; Hyaluronan-binding protein 2 27 kDa light chain; Hyaluronan-binding…	11827.3	6264.47	9211.58	4945.49	10460	11439.7	5503.74	10176.8	10095.5	11672.7	9735.71	10901.6	16513.9	9544.73	19087.4	9768.46	23935.4	11229.9	29448.3	14096.2	11254.5	19673.8	16716.4	16386.3	14903.2	13802.9
Q14563	SEMA3A SEMAD	Semaphorin-3A (Semaphorin III) (Sema III)	10346.4	6319.49	8171.01	10718.7	5459.61	8497.7	9658.66	6986.85	16972.4	9287.22	9120	3053.68	7612.34	9682.32	1831.9	5438.71	0	14677.8	5453.2	2228.69	4475.73	4353.45	5048.7	9032.53	3977.29	3417.22
Q14574	DSC3 CDHF3 DSC4	Desmocollin-3 (Cadherin family member 3) (Desmocollin-4) (HT-CP)	22905.7	10052.4	3380.21	11924.9	17194.7	7739.61	10160	13919.6	15961	7725.84	12496.5	13146.9	4414.87	7579.02	39407.8	13653.5	19348.9	9308.42	4523.05	28347.8	15783.7	4983.03	8595.7	8700.19	9629.55	15409.7
Q14624	ITIH4 IHRP ITIHL1 PK120 PRO1851	Inter-alpha-trypsin inhibitor heavy chain H4 (ITI heavy chain H4) (ITI-HC4) (Inter-alpha-inhibitor heavy chain 4) (Inter-alpha-trypsin inhibitor family heavy chain-related protein) (IHRP) (Plasma kallikrein sensitive glycoprotein 120) (Gp120) (PK-120) [Cleaved into: 70 kDa inter-alpha-trypsin inhibitor heavy chain H4; 35 kDa inter-alpha-trypsin inhibitor heavy chain H4]	95370.3	35771.8	101625	47111	75612.2	76025.8	47895.8	109317	57060.4	82047.8	185465	251157	198552	138179	266207	197587	383224	80082.8	217225	90971.8	119739	175028	234850	220991	281783	225737
Q14982	OPCML IGLON1 OBCAM	Opioid-binding protein/cell adhesion molecule (OBCAM) (OPCML) (Opioid-binding cell adhesion molecule) (IgLON family member 1)	5594.2	2605.84	0	1953.2	4174.33	3596.8	2080.3	0	0	1622.52	0	0	0	0	0	0	0	0	0	0	0	0	2266.89	3198.59	0	0
Q15113	PCOLCE PCPE1	Procollagen C-endopeptidase enhancer 1 (Procollagen COOH-terminal proteinase enhancer 1) (PCPE-1) (Procollagen C-proteinase enhancer 1) (Type 1 procollagen C-proteinase enhancer protein) (Type I procollagen COOH-terminal proteinase enhancer)	22479.5	27182.9	18736.3	38356.9	13211	29390.8	19460.9	27173.4	21533.7	26353.3	23856.1	28866.3	14066.4	30470.5	75264.6	23001.2	79069.2	25640.9	23053.3	85554	32148.7	19306.5	29053.7	26605.7	18586.3	16205.7
Q15223	NECTIN1 HVEC PRR1 PVRL1	Nectin-1 (Herpes virus entry mediator C) (Herpesvirus entry mediator C) (HveC) (Herpesvirus Ig-like receptor) (HIgR) (Nectin cell adhesion molecule 1) (Poliovirus receptor-related protein 1) (CD antigen CD111)	11173.2	10935.1	6172.87	8789.04	10400	14503.1	11734.5	5215.57	5597.58	9303.96	5713.7	4005.1	6129.51	2589.2	0	5644	0	4597.73	4246.26	0	4574.7	0	7482.24	8241.09	5481.63	6846.53
Q15293	RCN1 RCN	Reticulocalbin-1	0	920.585	0	2862.15	1631.08	2735.33	0	1962.3	0	1771.22	0	0	0	0	0	0	0	2642.73	0	0	2997.3	0	0	0	0	1443.62
Q15582	TGFBI BIGH3	Transforming growth factor-beta-induced protein ig-h3 (Beta ig-h3) (Kerato-epithelin) (RGD-containing collagen-associated protein) (RGD-CAP)	26893.9	31053	23467.4	33704.7	28089.2	29331.6	33343	33235.2	61137.2	36400.3	40165	20575.5	24752.1	41865.3	125918	30196.9	129156	38663.9	26781.7	150713	37367.4	22362	56038.2	35267.6	23810.4	46397.1
Q15782	CHI3L2	Chitinase-3-like protein 2 (Chondrocyte protein 39) (YKL-39)	0	0	1905.4	0	0	1148.18	0	1127.07	2198.31	5259.21	1776.45	0	5844.41	5532.23	13517.5	11277.9	23060.8	6498.87	3412.73	0	9649.38	0	5137.33	0	0	2676.82
Q15818	NPTX1	Neuronal pentraxin-1 (NP1) (Neuronal pentraxin I) (NP-I)	7578.13	2745.22	0	2648.75	0	2745.96	2544.37	0	1653.66	3846.75	3947.22	0	2656.22	0	0	0	0	0	0	0	0	0	0	0	0	0
Q15828	CST6	Cystatin-M (Cystatin-6) (Cystatin-E)	0	2386.36	4959.5	3431.77	1856.78	0	0	0	4868.91	3381.01	9127.96	0	6888.5	4248.3	16697.6	4941.99	12740.2	5343.91	12361.9	23135.2	5113.75	16866.4	11950.2	0	7070.31	9442.09
Q15904	ATP6AP1 ATP6IP1 ATP6S1 VATPS1 XAP3	V-type proton ATPase subunit S1 (V-ATPase subunit S1) (Protein XAP-3) (V-ATPase Ac45 subunit) (V-ATPase S1 accessory protein) (Vacuolar proton pump subunit S1)	36927	29130.1	13944.8	28517.1	13803	25466.2	28138.2	22021.5	21866.7	36702.9	22427.4	17915.6	14097	16181.7	8683.34	13522.7	0	11866	15717.7	11781.8	4135.56	5175.48	16238.6	18739.7	12093	10208.7
Q16270	IGFBP7 MAC25 PSF	Insulin-like growth factor-binding protein 7 (IBP-7) (IGF-binding protein 7) (IGFBP-7) (IGFBP-rP1) (MAC25 protein) (PGI2-stimulating factor) (Prostacyclin-stimulating factor) (Tumor-derived adhesion factor) (TAF)	429914	347041	317533	382449	558530	729967	425537	241513	334264	403638	199577	306844	368741	241847	381098	316216	219534	294874	265839	521050	306527	302699	545566	362170	413813	449050
Q16568	CARTPT CART	Cocaine- and amphetamine-regulated transcript protein [Cleaved into: CART(1-39); CART(42-89)]	810.092	726.111	0	0	1515.23	0	0	0	0	1957.18	0	0	0	0	0	0	0	0	0	0	0	0	0	0	0	0
Q16610	ECM1	Extracellular matrix protein 1 (Secretory component p85)	30277.4	38959	32817.5	45105.9	20091	21658.8	38271.9	23868.5	52199.7	26561.3	37155.1	24229.2	29339.2	59438.2	32601.4	17640.3	80474.9	34354.5	42049.8	100055	33844.7	37199.1	32788.1	32486.3	46313.6	21123.8
Q16658	FSCN1 FAN1 HSN SNL	Fascin (55 kDa actin-bundling protein) (Singed-like protein) (p55)	1587.56	0	0	1199.02	0	0	2610.01	267.147	1288.11	0	0	7046.17	0	600.041	0	0	0	2454.68	3713.77	0	0	0	0	0	0	0
Q16661	GUCA2B	Guanylate cyclase activator 2B [Cleaved into: Guanylate cyclase C-activating peptide 2 (Guanylate cyclase C-activating peptide II) (GCAP-II); Uroguanylin (UGN)]	0	0	0	0	0	0	0	0	0	0	0	0	1855.82	0	0	2483.36	0	0	0	0	0	3062.71	0	0	0	1506.08
Q16706	MAN2A1 MANA2	Alpha-mannosidase 2 (EC 3.2.1.114) (Golgi alpha-mannosidase II) (AMan II) (Man II) (Mannosidase alpha class 2A member 1) (Mannosyl-oligosaccharide 1,3-1,6-alpha-mannosidase)	3817.53	1899.52	0	1373.05	0	1485.64	0	1830.66	1740.21	799.276	2181.03	512.6	2986.18	3749.69	0	2852.33	0	3494.27	1239.64	0	18438	0	1795.17	0	0	0
Q17R60	IMPG1 IPM150 SPACR	Interphotoreceptor matrix proteoglycan 1 (Interphotoreceptor matrix proteoglycan of 150 kDa) (IPM-150) (Sialoprotein associated with cones and rods)	183399	91182.6	42609.9	90153.6	84586.5	127196	69692.1	57504.3	66805.8	114770	37129.8	49976.7	46319.2	20661.8	24566.6	43951	10778.2	35662.6	50208.8	26195.1	30343.3	13220.6	79184.1	60213.5	37434	71276.7
Q495W5	FUT11	Alpha-(1,3)-fucosyltransferase 11 (EC 2.4.1.-) (Fucosyltransferase XI) (Fuc-TXI) (FucT-XI) (Galactoside 3-L-fucosyltransferase 11) (Fucosyltransferase 11)	5992.47	5628.1	1619.09	3831.75	6058.43	4995.11	4860.15	1138.61	3335.99	5261.56	3563.2	0	3620.12	0	0	4616.83	0	4498.12	4441.58	0	0	1819.95	4131.64	4826.63	0	3074.43
Q5D862	FLG2 IFPS	Filaggrin-2 (FLG-2) (Intermediate filament-associated and psoriasis-susceptibility protein) (Ifapsoriasin)	0	0	1693.98	0	3021.28	0	1628.28	0	6079.05	0	0	1915.54	0	697.135	0	8830.72	0	0	0	0	0	0	0	1682.84	0	0
Q5JSG7	PCSK5	Proprotein convertase subtilisin/kexin type 5 (Fragment)	0	18.3666	1	1	1	2340.33	1401.71	3105.79	1993.59	2300.34	2510.19	1.11698	0	1	0	0	1.90748	3212.13	1381.76	0	1	0	0	3550.83	1.43138	0
Q5KU26	COLEC12 CLP1 NSR2 SCARA4 SRCL	Collectin-12 (Collectin placenta protein 1) (CL-P1) (hCL-P1) (Nurse cell scavenger receptor 2) (Scavenger receptor class A member 4) (Scavenger receptor with C-type lectin)	5722.25	14993.6	8666.88	13106.4	3656.01	17402.3	26424.9	16286.9	16764	14133.9	14941.3	5292.38	13320.2	21102.4	7861.9	5657.05	3415.05	14880.7	19009.9	39121.7	15911.6	8956.81	18257.3	19213.5	9516.86	8250.64
Q5T123	SH3BGRL3	SH3 domain-binding glutamic acid-rich-like protein 3	11416.5	7063.75	7967.78	6680.77	13214.6	11359.7	12588.4	14972.5	5646.36	5631.97	14575.7	12332.6	34897.3	27848.4	37739.7	33891.4	19936.5	7417.67	9418.81	26220.3	44959.9	25623.2	49743	12566.1	14022.8	42844.2
Q5T749	KPRP C1orf45	Keratinocyte proline-rich protein (hKPRP)	0	0	0	0	2680.2	0	0	0	0	0	0	0	0	0	0	0	0	0	0	0	0	0	0	0	0	0
Q63HQ2	EGFLAM AGRINL AGRNL PIKA	Pikachurin (Agrin-like protein) (EGF-like, fibronectin type-III and laminin G-like domain-containing protein)	2101.7	2837.95	528.677	2524.2	2037.75	2649.44	3521.07	0	2383.28	2997.49	0	0	0	0	0	0	0	1190.16	0	0	0	0	0	0	0	0
Q641Q3	METRNL	Meteorin-like protein (Subfatin)	6235.39	4707.98	0	4440.98	4346.67	5345.46	0	5500.7	5843.87	2558.25	0	0	0	1616.25	0	0	0	0	0	0	0	0	6139.46	0	0	0
Q6E0U4	DMKN UNQ729/PRO1411	Dermokine (Epidermis-specific secreted protein SK30/SK89)	0	0	0	0	0	0	0	0	0	0	0	0	0	487.997	0	0	0	0	1976.25	0	0	1516.7	1953.85	0	0	0
Q6EMK4	VASN SLITL2 UNQ314/PRO357/PRO1282	Vasorin (Protein slit-like 2)	43576	39033.9	22311.4	33276.3	32648	60994.7	43314.6	27053.7	35073.7	50403.9	41590.3	26590.5	34115.6	32252.1	44500	33941.1	37898.1	28719.1	37940.9	41119.2	29744.5	22080.8	57103.5	32040.6	35613.1	45322
Q6MZW2	FSTL4 KIAA1061	Follistatin-related protein 4 (Follistatin-like protein 4)	10328.8	11260.4	3326.7	9294.1	8970.02	10925.1	9921.06	4526.01	6985.78	15115.5	1269.26	0	3325.67	4024.89	0	1475.23	0	4071.02	5762.98	0	0	0	0	1607.48	0	2221.12
Q6PCB0	VWA1	von Willebrand factor A domain-containing protein 1	4650.63	3463.81	4230.17	2576.61	642.814	2962.35	4372.9	3433.73	977.638	6031.31	3199.14	0	0	3468.83	0	0	0	0	0	0	3836.34	1443.23	0	1153.43	0	0
Q6UVK1	CSPG4 MCSP	Chondroitin sulfate proteoglycan 4 (Chondroitin sulfate proteoglycan NG2) (Melanoma chondroitin sulfate proteoglycan) (Melanoma-associated chondroitin sulfate proteoglycan)	0	1273.43	0	1171.19	0	0	0	0	0	0	0	0	0	0	0	1739.98	0	0	2878.43	1184.94	4592.63	0	1018.72	0	0	0
Q6UWP8	SBSN UNQ698/PRO1343	Suprabasin	552.044	496.152	0	369.979	653.321	907.79	981.554	0	1699.58	714.22	1361.85	0	0	0	0	2059.22	0	0	1861.73	1383.95	586.888	0	0	0	0	0
Q6UX71	PLXDC2 TEM7R UNQ2514/PRO6003	Plexin domain-containing protein 2 (Tumor endothelial marker 7-related protein)	57373.1	38921.3	25776.9	37254.1	43684.9	57834.6	47994.1	38582.4	36408.7	39774.9	28508.4	27209.2	34709.3	62915.5	8168.44	29073.4	0	29236.6	38510.5	21214.6	17389.1	23554.3	46100.4	32980.6	37983.7	35694.3
Q6ZMP0	THSD4 UNQ9334/PRO34005	Thrombospondin type-1 domain-containing protein 4 (A disintegrin and metalloproteinase with thrombospondin motifs-like protein 6) (ADAMTS-like protein 6) (ADAMTSL-6)	12369.7	4669.29	4745.46	7475.21	3322.29	23128.9	19755.5	15573.9	4579.53	7061.84	2595.68	4470.9	5037.49	5117.55	8330.34	0	0	3143.13	1303.81	9350.21	1567.65	2939.34	12812.4	13563.8	5581.08	19710
Q6ZSJ9	SHISA6	Protein shisa-6	6620.02	7797.99	0	3578.83	5977.8	8602.19	9801.28	0	0	4968.21	0	0	0	0	0	0	0	0	0	0	0	0	0	0	0	0
Q6ZVX7	NCCRP1 FBXO50	F-box only protein 50 (NCC receptor protein 1 homolog) (NCCRP-1) (Non-specific cytotoxic cell receptor protein 1 homolog)	0	0	1998.08	0	1386.64	0	0	0	0	0	0	0	0	0	0	3220.62	0	0	0	0	0	0	0	0	0	0
Q7Z3B1	NEGR1 IGLON4 UNQ2433/PRO4993	Neuronal growth regulator 1 (IgLON family member 4)	13581.7	11482	6675.43	9996.58	13017.2	13603.7	14270.9	3990.02	7575.37	10943.3	4333.92	7580.88	12683.1	5009.07	0	10525.4	0	6273.32	7125.9	0	7249.63	5183.31	14408.7	6816.51	10396.2	16319.3
Q7Z7H5	TMED4 ERS25	Transmembrane emp24 domain-containing protein 4 (Endoplasmic reticulum stress-response protein 25) (ERS25) (GMP25iso) (Putative NF-kappa-B-activating protein 156) (p24 family protein alpha-3) (p24alpha3)	867.418	1813.32	0	0	0	848.276	0	1952.67	0	632.422	511.614	0	0	1525.64	0	0	0	0	0	1902.03	0	0	0	0	0	4474.95
Q7Z7M0	MEGF8 C19orf49 EGFL4 KIAA0817	Multiple epidermal growth factor-like domains protein 8 (Multiple EGF-like domains protein 8) (Epidermal growth factor-like protein 4) (EGF-like protein 4)	3691.06	3672.47	1125.48	3283.67	4675.05	3100.05	3543.22	623.261	2037.84	1835.17	0	0	0	1449.41	0	1285.49	0	1977.9	0	0	0	0	0	13812.1	0	0
Q86SR1	GALNT10	Polypeptide N-acetylgalactosaminyltransferase 10 (EC 2.4.1.41) (Polypeptide GalNAc transferase 10) (GalNAc-T10) (pp-GaNTase 10) (Protein-UDP acetylgalactosaminyltransferase 10) (UDP-GalNAc:polypeptide N-acetylgalactosaminyltransferase 10)	2265.9	1947.9	0	1959.05	1141.24	2341.94	1550.25	1864.5	2721.64	1913.16	1258.83	0	0	1652.08	0	1895.96	0	4881.97	0	0	890.316	262.505	2592.81	0	0	1944.49
Q86UD1	OAF NS5ATP13TP2	Out at first protein homolog (HCV NS5A-transactivated protein 13 target protein 2)	12807.5	13944.6	15338.3	11264	7262.54	15966.3	20075.1	31852.3	52446.9	36004.2	55344.5	26472.3	17530.4	21759.6	0	18444.1	0	49163.7	21518.4	15873.5	10189.5	32158.3	39739.6	52741.7	24209.3	9096.11
Q86X29	LSR LISCH	Lipolysis-stimulated lipoprotein receptor	3815.31	2867.35	5003.13	13506.3	7917.22	7590.43	5073.1	3661.56	4194.11	1084.29	4836.02	4755.59	11489.2	1871.72	13776.9	9669.44	9191.11	2309.12	9218.66	20919.3	7575.71	20952.4	13434.9	1860.03	9006.25	6857.63
Q86Y38	XYLT1 XT1	Xylosyltransferase 1 (EC 2.4.2.26) (Peptide O-xylosyltransferase 1) (Xylosyltransferase I) (XT-I) (XylT-I)	8729.39	6876.83	1983.66	4957.89	8263.07	4651.45	31849.9	2538.71	4062.58	7762.68	1376.77	0	0	742.486	0	0	0	1931.73	0	0	0	0	0	1094.02	0	0
Q86YZ3	HRNR S100A18	Hornerin	0	679.254	4621.08	3874.25	27781.2	0	3039.05	35841.6	15248.2	1112.88	0	0	6146.75	2460.62	5552.88	1447.04	0	0	2989.92	6430.81	2047.4	2200.36	0	2203.71	0	0
Q8IUX7	AEBP1 ACLP	Adipocyte enhancer-binding protein 1 (AE-binding protein 1) (Aortic carboxypeptidase-like protein)	15222.3	11162.2	6669.12	7544.84	8844.7	11083.3	6333.26	10552.7	8981.71	8212.88	12314.7	6012.34	10635.5	16209.2	19034.5	18896.4	12252.5	9386.43	8363.48	29116	6430.94	4054.05	25013.5	8851.92	10121.4	20680.7
Q8IV08	PLD3	5'-3' exonuclease PLD3 (EC 3.1.16.1) (Choline phosphatase 3) (HindIII K4L homolog) (Hu-K4) (Phosphatidylcholine-hydrolyzing phospholipase D3) (Phospholipase D3) (PLD 3)	21089.6	8969.03	7985.5	8852.35	8777.38	21295.3	11945.8	8545.4	10088.5	15606.7	10804.4	8461.94	9883.65	8708.8	0	6757.8	0	8891.78	6630.59	0	2561.53	2818.64	9493.89	10767.9	0	9735.52
Q8IWU5	SULF2 KIAA1247 UNQ559/PRO1120	Extracellular sulfatase Sulf-2 (hSulf-2) (EC 3.1.6.-)	4088.28	8656.08	6142.88	3624.25	5245.05	14419.5	12256.4	5566.39	8594.36	6138.18	4601.08	6973.62	6537.58	5966.31	0	3603.19	0	3132.39	8695.98	20374.8	7427.68	4879.01	10818.7	11539.5	5718.31	0
Q8IWV2	CNTN4	Contactin-4 (Brain-derived immunoglobulin superfamily protein 2) (BIG-2)	4031.77	5665.45	2719.65	5829.31	2756.27	5722.82	8273.85	2277.32	5649.29	7938.13	3343.33	3438.44	4704.86	1998.54	0	3420.27	0	4324.14	3249.27	0	1522.65	2917.37	4371.66	3152.3	4892.08	4659.17
Q8IWY4	SCUBE1	Signal peptide, CUB and EGF-like domain-containing protein 1	703.522	1526.87	0	1386.86	0	0	0	0	0	1269.28	0	0	0	0	0	0	0	0	0	0	0	0	0	0	0	0
Q8IZJ3	CPAMD8 KIAA1283	C3 and PZP-like alpha-2-macroglobulin domain-containing protein 8	54635.4	63824.4	32022.9	51736.3	52449.8	90071.6	79266.2	50702.2	71682.8	106430	43878.4	56877.7	70841.2	50707.9	66130	33427.3	41403.8	72204.5	48471.5	117171	60950	50255.7	79072	64030.4	54965	57476.2
Q8N1N4	KRT78 K5B KB40	Keratin, type II cytoskeletal 78 (Cytokeratin-78) (CK-78) (Keratin-5b) (Keratin-78) (K78) (Type-II keratin Kb40)	13577.6	10328.6	48608.4	19346.1	110953	6629.6	92542.4	10471.9	144023	12815.1	32220.2	9985.39	53604.1	33254.8	43764	176305	15797	10111.9	38232.4	28237.3	41158.4	15618.4	15459.3	13529.9	5164.89	4207.29
Q8N3Z0	PRSS35 C6orf158 UNQ522/PRO1057	Inactive serine protease 35	4782.74	1895.96	3143.45	2003.67	2692.47	4238.54	2454.9	7185.01	2822.69	3948.85	3159.08	6082.68	4839.66	6646.36	0	5255.14	0	2287.69	0	0	0	0	8442.59	3409.14	0	5461.79
Q8N436	CPXM2 CPX2 UNQ676/PRO1310	Inactive carboxypeptidase-like protein X2	2013.41	2314.14	2110.83	3188.07	2589.81	3390.44	1477.87	2352.92	0	3020.1	0	1953.34	1567.71	3658.39	0	1999.71	0	2688.65	2043.08	4520.68	726.361	1216.06	7644.38	2562.93	1981.46	2383.75
Q8N474	SFRP1 FRP FRP1 SARP2	Secreted frizzled-related protein 1 (FRP-1) (sFRP-1) (Secreted apoptosis-related protein 2) (SARP-2)	1557.21	5163.56	0	2586.68	1566.6	0	0	5519.72	0	3687.59	0	0	0	9697.77	0	0	0	2837.5	0	0	710.115	3470.24	0	0	0	0
Q8N475	FSTL5 KIAA1263	Follistatin-related protein 5 (Follistatin-like protein 5)	23778.3	16258.6	14239.5	28666.9	11796.1	17220	16094.6	22466.4	32773.1	42470.4	34693.1	16008.9	16913.1	42292	6347.42	37328	0	25791.3	22190.1	6920.26	8768.32	8227.23	30013.5	14669.5	16527.9	20146.8
Q8NBJ4	GOLM1 C9orf155 GOLPH2 PSEC0242 UNQ686/PRO1326	Golgi membrane protein 1 (Golgi membrane protein GP73) (Golgi phosphoprotein 2)	14581.5	13520.6	9655.79	16213.3	14118.2	24150	21844.3	10581.9	10506.6	13341.2	12706.3	10781.3	15332.6	13358.1	17214.2	11882.7	8996.19	8026.43	12947.2	34234.2	10798.4	10185.3	16198.5	13717.2	17643.1	22401
Q8NCC3	PLA2G15 LYPLA3 UNQ341/PRO540	Phospholipase A2 group XV (1-O-acylceramide synthase) (ACS) (LCAT-like lysophospholipase) (LLPL) (EC 3.1.1.5) (Lysophospholipase 3) (Lysosomal phospholipase A and acyltransferase) (EC 2.3.1.-) (EC 3.1.1.32) (EC 3.1.1.4) (Lysosomal phospholipase A2) (LPLA2)	2713.49	3032.77	2024.63	2849.99	0	2370.96	3757.26	708.998	2713.94	2171.71	0	0	0	0	0	0	0	0	0	0	0	0	0	0	0	0
Q8NEV9	IL27 IL27A IL30	Interleukin-27 subunit alpha (IL-27 subunit alpha) (IL-27-A) (IL27-A) (Interleukin-30) (p28)	1973.03	2029.97	1964.04	2474.03	858.838	0	1918.8	2641.71	7097.59	2654.95	0	0	0	2243.65	0	0	0	4970.48	0	0	0	763.888	0	2241.09	0	0
Q8NFT8	DNER BET UNQ262/PRO299	Delta and Notch-like epidermal growth factor-related receptor	813.774	0	0	0	0	932.07	0	0	0	743.43	0	0	0	0	0	0	0	0	0	0	0	0	0	0	0	0
Q8NFZ8	CADM4 IGSF4C NECL4 TSLL2	Cell adhesion molecule 4 (Immunoglobulin superfamily member 4C) (IgSF4C) (Nectin-like protein 4) (NECL-4) (TSLC1-like protein 2)	7793.17	3550.73	1050.76	3206.52	4967.76	5032.8	4130.54	0	2833.64	4816.07	3321.97	1523.01	0	932.394	0	3922.07	0	0	1851.45	0	2226.7	0	5265.82	1884.59	4223.31	5548.34
Q8NHP8	PLBD2	Putative phospholipase B-like 2 (EC 3.1.1.-) (76 kDa protein) (p76) (LAMA-like protein 2) (Lamina ancestor homolog 2) (Phospholipase B domain-containing protein 2) [Cleaved into: Putative phospholipase B-like 2 32 kDa form; Putative phospholipase B-like 2 45 kDa form]	19513.8	19361.2	8278.21	25411.1	13198.1	21924.2	29103.2	8121.98	18904.3	28439.5	14448.4	7221.06	11616.4	5521.51	35091.4	33855.9	0	7264.86	5814.84	23946.1	0	0	0	11664.6	26133.6	13419.5
Q8TER0	SNED1	Sushi, nidogen and EGF-like domain-containing protein 1 (Insulin-responsive sequence DNA-binding protein 1) (IRE-BP1)	2456.6	2065.2	1101.47	1720.31	2465.89	3196.14	1972.86	2617.26	1935.26	2418.26	4407.62	2608.41	2310.33	2386.45	1804.45	1951.01	0	2375.9	2337.31	5858.41	0	1616.32	4286.03	2877.2	2224.74	2274.52
Q8WUA8	TSKU E2IG4 LRRC54 TSK UNQ850/PRO1788	Tsukushin (Tsukushi) (E2-induced gene 4 protein) (Leucine-rich repeat-containing protein 54)	2335.53	2960.58	912.319	2906.51	0	1941.13	582.331	2713.27	0	4101.77	979.059	0	0	4824.04	0	0	0	1415.11	0	1107.97	0	0	0	881.927	0	0
Q8WXD2	SCG3 UNQ2502/PRO5990	Secretogranin-3 (Secretogranin III) (SgIII)	6055.3	13291.6	9479.32	9650.47	4658.72	11907.6	12704.2	11055.5	13981.2	14473.4	6562.98	8741.46	8798.93	6375.22	0	3363.61	0	8396.13	10073.7	3802.5	6103.46	6133.99	6230.26	10043	6507.33	6443.94
Q8WY21	SORCS1 SORCS	VPS10 domain-containing receptor SorCS1 (hSorCS)	5617.64	5771.77	2297.37	4370.74	4104.74	8063.08	7778.68	4434.24	2611.81	7172.7	2636.44	7492.55	4030.03	2256.89	5900.83	2886.09	0	2320.28	15701.2	0	4232.09	2666	6470.09	3664.77	2344.73	13685.7
Q92484	SMPDL3A ASML3A	Acid sphingomyelinase-like phosphodiesterase 3a (ASM-like phosphodiesterase 3a) (EC 3.1.4.-)	3610.75	1993.66	0	3732.97	0	3557.55	2901.62	0	1420.92	0	0	0	0	0	0	1494	0	0	0	0	0	0	0	0	0	0
Q92520	FAM3C ILEI GS3786	Protein FAM3C (Interleukin-like EMT inducer)	78924.1	48651.2	35583.1	48281.8	49184.4	67176.6	57823.3	28203.1	66740.4	72537.2	44102.1	18714.1	51539.8	23151.9	52989.8	38875	62198.3	34768.5	36613.4	42371.5	31020.7	34699.7	55774.5	32127.5	42636.9	65056.3
Q92626	PXDN KIAA0230 MG50 PRG2 VPO VPO1	Peroxidasin homolog (EC 1.11.1.7) (Melanoma-associated antigen MG50) (Vascular peroxidase 1) (p53-responsive gene 2 protein)	8181.83	0	0	0	0	0	0	22844.5	31159.1	64507.2	0	0	0	0	0	0	0	16512.6	0	0	0	22837.8	0	38116.1	0	0
Q92673	SORL1 C11orf32	Sortilin-related receptor (Low-density lipoprotein receptor relative with 11 ligand-binding repeats) (LDLR relative with 11 ligand-binding repeats) (LR11) (SorLA-1) (Sorting protein-related receptor containing LDLR class A repeats) (SorLA)	248.564	3028.32	1	1006.8	64.454	1864.15	3695.11	1	998.836	1462.24	1	1.34305	227.713	478.812	1.2869	1	0	0	34.1089	0	0	343.18	1.22043	0	1.43199	1
Q92729	PTPRU FMI PCP2 PTPRO	Receptor-type tyrosine-protein phosphatase U (R-PTP-U) (EC 3.1.3.48) (Pancreatic carcinoma phosphatase 2) (PCP-2) (Protein-tyrosine phosphatase J) (PTP-J) (hPTP-J) (Protein-tyrosine phosphatase pi) (PTP pi) (Protein-tyrosine phosphatase receptor omicron) (PTP-RO) (Receptor-type protein-tyrosine phosphatase psi) (R-PTP-psi)	4983.38	3034.42	0	3099.71	4989.19	2582.38	0	0	2241.63	5542.81	0	0	0	0	0	0	0	0	0	0	0	0	0	0	0	0
Q92743	HTRA1 HTRA PRSS11	Serine protease HTRA1 (EC 3.4.21.-) (High-temperature requirement A serine peptidase 1) (L56) (Serine protease 11)	12239.1	7889.5	9990.95	8111.72	7497.17	10446.1	8827.7	9433.03	10099.2	10511.5	10317.7	44252.7	32939.9	12604.9	8901	17426.2	7727.77	8447.79	10678.5	24435.7	4832.31	8615.92	17992.5	10389.6	24494.4	10372.8
Q92752	TNR	Tenascin-R (TN-R) (Janusin) (Restrictin)	2618.66	1638.93	0	0	0	0	0	0	0	0	0	0	0	0	0	0	0	0	0	0	0	0	0	0	0	0
Q92765	FRZB FIZ FRE FRP FRZB1 SFRP3	Secreted frizzled-related protein 3 (sFRP-3) (Frezzled) (Fritz) (Frizzled-related protein 1) (FrzB-1)	162147	139205	119501	144352	80975.4	136823	87896.5	175785	141924	200853	176047	144191	169976	318466	92965.2	190308	42923.7	206729	103979	135336	62780.2	99585.8	272902	262451	122587	155643
Q92820	GGH	Gamma-glutamyl hydrolase (EC 3.4.19.9) (Conjugase) (GH) (Gamma-Glu-X carboxypeptidase)	4407.28	4578.5	2959.36	6799.42	4988.59	4909.4	7191.29	5503.04	5240.84	7211.42	7549.98	9566.76	0	3706.46	5196.73	3517.19	0	5537.22	7122.09	8947.22	0	4603.85	6891.55	5885.31	3273.93	3172.18
Q92859	NEO1 IGDCC2 NGN	Neogenin (Immunoglobulin superfamily DCC subclass member 2)	4420.39	5638.92	2456.46	5277.17	3808.07	5540.97	6435.48	6232.1	3781.84	6208.58	5337.54	2238.25	3685.36	3834.82	0	2730.32	0	4221.42	3997.48	0	3083.75	0	0	7994.93	2080.01	4289.67
Q92887	ABCC2 CMOAT CMOAT1 CMRP MRP2	Canalicular multispecific organic anion transporter 1 (ATP-binding cassette sub-family C member 2) (Canalicular multidrug resistance protein) (Multidrug resistance-associated protein 2) (EC 7.6.2.2)	10332.6	15024.9	0	0	15991.3	30686.5	0	0	0	0	2257.67	0	11761.8	6492.99	42965.3	18531.9	14380.6	0	0	14390.5	0	0	36322	18558.5	0	10925.5
Q96A11	GAL3ST3	Galactose-3-O-sulfotransferase 3 (Gal3ST-3) (EC 2.8.2.-) (Beta-galactose-3-O-sulfotransferase 3) (Gal3ST3) (Gal-beta-1, 3-GalNAc 3'-sulfotransferase 3)	0	3632.84	0	2461.38	0	5686.61	2852.58	0	1821.79	3448.91	0	0	0	0	0	0	0	5274.61	0	0	0	0	2808.1	0	0	0
Q96FE5	LINGO1 LERN1 LRRN6A UNQ201/PRO227	Leucine-rich repeat and immunoglobulin-like domain-containing nogo receptor-interacting protein 1 (Leucine-rich repeat and immunoglobulin domain-containing protein 1) (Leucine-rich repeat neuronal protein 1) (Leucine-rich repeat neuronal protein 6A)	7325.19	6146.63	4551.9	0	7752.46	7607.42	5618.85	2717.87	6917.68	6120.91	0	0	7339.3	0	0	0	0	3880.89	0	0	0	0	0	2515.45	0	0
Q96FE7	PIK3IP1 HGFL	Phosphoinositide-3-kinase-interacting protein 1 (Kringle domain-containing protein HGFL)	5540.32	2448.48	2767.29	2816.09	4330.78	15476.4	4681.83	3899.36	4373.2	4874.78	2478	5850.61	6602.68	3060.99	0	4124.14	0	0	4498.02	7833.7	3241.69	3402.89	9060.45	5856.48	4998.66	9122.09
Q96GW7	BCAN BEHAB CSPG7 UNQ2525/PRO6018	Brevican core protein (Brain-enriched hyaluronan-binding protein) (BEHAB) (Chondroitin sulfate proteoglycan 7)	4315.06	7841.76	1563.25	4356.93	4748.66	3553.99	8961.22	1171.39	5969.63	6593.63	465.011	0	0	1010.32	0	0	0	4557.55	0	0	0	0	0	0	0	0
Q96HF1	SFRP2 FRP2 SARP1 FKSG12 UNQ361/PRO697	Secreted frizzled-related protein 2 (FRP-2) (sFRP-2) (Secreted apoptosis-related protein 1) (SARP-1)	18564.4	13341.1	15421.7	9812.17	5832	22226.8	4776.67	27640.6	11911.7	18360.4	18156.5	12599.2	18310.9	33347.1	9668.51	16618.2	7320.44	18588.6	9210.19	13335.8	3914.18	6995.24	33997.3	22458.6	10558.4	16168.6
Q96JC1	VPS39 KIAA0770 TLP VAM6	Vam6/Vps39-like protein (TRAP1-like protein) (hVam6p)	8364.4	9775.1	7069.87	10845.7	39352	4209.43	9977.35	8493.53	0	0	14064.5	33028.5	45512	3281.2	45363.3	0	0	6582.59	24064.7	41671.9	16669	9580.37	12769.4	0	33589.4	25314.1
Q96JF0	ST6GAL2 KIAA1877 SIAT2	Beta-galactoside alpha-2,6-sialyltransferase 2 (Alpha 2,6-ST 2) (EC 2.4.99.1) (CMP-N-acetylneuraminate-beta-galactosamide-alpha-2,6-sialyltransferase 2) (ST6Gal II) (ST6GalII) (hST6Gal II) (Sialyltransferase 2)	5794.46	3909.43	0	4891.47	4376.03	9089.68	5822.14	0	7030.63	4320.89	0	3152.22	3944.26	0	0	2979.81	0	0	0	7136.3	0	0	0	0	0	5205.26
Q96JP9	CDHR1 KIAA1775 PCDH21 PRCAD	Cadherin-related family member 1 (Photoreceptor cadherin) (prCAD) (Protocadherin-21)	30061.6	15087.6	9925.78	18328.7	12617.5	22255.7	10991.8	8506.67	9376.24	16269.2	34977.3	26110.2	33137.8	15156.6	0	35127.9	0	26002	37919.6	0	6906.36	8727.48	28438.7	24607.7	16773	22660
Q96KG7	MEGF10 KIAA1780	Multiple epidermal growth factor-like domains protein 10 (Multiple EGF-like domains protein 10)	8088.32	7042.38	0	4380.77	10501.7	9220.42	3888.04	1735.63	2817.07	7045.57	0	0	0	0	0	0	0	0	0	0	0	0	0	0	0	0
Q96KN2	CNDP1 CN1 CPGL2 UNQ1915/PRO4380	Beta-Ala-His dipeptidase (EC 3.4.13.20) (CNDP dipeptidase 1) (Carnosine dipeptidase 1) (Glutamate carboxypeptidase-like protein 2) (Serum carnosinase)	10556.7	6522.21	4708.88	7650.76	3978.22	4771.32	11069.9	8354.88	6196.01	4924.41	8677.98	4166.73	4044.73	5880.82	12133.8	6045.98	19767.1	9252.25	6898.53	7486.79	6241.73	3952.74	10172.5	7286.38	6483.99	16270
Q96PD5	PGLYRP2 PGLYRPL PGRPL UNQ3103/PRO10102	N-acetylmuramoyl-L-alanine amidase (EC 3.5.1.28) (Peptidoglycan recognition protein 2) (Peptidoglycan recognition protein long) (PGRP-L)	34778.8	12891.5	45469.3	24907.4	20585.2	29705.7	19180.8	30588.2	36748.9	26047.4	45742.7	77364	55184	33646.8	107091	29206.8	140539	41971.1	67833.4	54199.7	26815.5	80601.4	51165.9	64403.1	56843.5	38166
Q96PQ0	SORCS2 KIAA1329	VPS10 domain-containing receptor SorCS2 [Cleaved into: SorCS2 122 kDa chain; SorCS2 104 kDa chain; SorCS2 18 kDa chain]	13631.9	8425.64	5319.08	7932.98	13120.8	16728	11423.9	5888.56	5359.4	2510.47	4009.57	9632.01	10468.8	2639.92	7756.75	11810.8	0	2250.34	4584.06	14941.9	8998.89	5791.19	16162.1	7996.66	9155.85	8720.78
Q96RW7	HMCN1 FIBL6	Hemicentin-1 (Fibulin-6) (FIBL-6)	6831.86	2599.33	3762.42	6446.18	3604.38	7320.03	758.389	1091.25	3376.21	4641.84	0	2680.75	3854.19	5387.05	2935.16	3119.5	7503.65	1885.71	0	0	1274.62	2547.69	7677.29	4522.73	2427.39	5930.2
Q96S96	PEBP4 CORK1 UNQ1933/PRO4408	Phosphatidylethanolamine-binding protein 4 (PEBP-4) (hPEBP4) (Protein cousin-of-RKIP 1)	24954.4	20211.3	5412.78	7948.59	25951.6	22646.4	36622	11857.9	20363.3	22111	11815.3	21678.6	13272.5	17042.4	30923.3	4637.58	10429.1	16627.2	19682.3	22955.7	15518.5	16917.7	15949.9	18893.4	17796.5	7186.5
Q96T91	GPHA2 GPA2 ZSIG51	Glycoprotein hormone alpha-2 (Putative secreted protein Zsig51) (Thyrostimulin subunit alpha)	1001.48	2904.89	0	1908.82	533.044	0	2036.82	0	0	1865.89	0	1882.75	0	0	0	0	0	0	4405.97	73622.9	0	0	8936.06	0	0	933.344
Q99574	SERPINI1 PI12	Neuroserpin (Peptidase inhibitor 12) (PI-12) (Serpin I1)	60219.1	43987.8	27266.5	44448.6	43443.9	61503.6	48309.4	34319.6	60243.4	74372.9	16023.2	22205.4	21652.9	14961.6	17656.5	13075.6	9666.44	19126.7	15063	23149.1	12440.6	11966.2	19951.4	17950.7	15965.8	26330.3
Q99674	CGREF1 CGR11	Cell growth regulator with EF hand domain protein 1 (Cell growth regulatory gene 11 protein) (Hydrophobestin)	0	1062.83	0	0	0	433.061	0	0	0	1783.86	0	0	0	0	0	0	0	0	0	0	0	0	0	0	0	0
Q99784	OLFM1 NOE1 NOEL1	Noelin (Neuronal olfactomedin-related ER localized protein) (Olfactomedin-1)	6996.34	10637	11738.5	11156.5	11145.1	17874.7	9539.86	13997.5	8241.35	11774.9	18251.1	14567.7	18729.6	15598.4	0	6887.77	0	14953.7	16667.4	6558.98	5613.27	11416.5	19362.9	11218.7	15882.9	8191.86
Q99941	ATF6B CREBL1 G13	Cyclic AMP-dependent transcription factor ATF-6 beta (cAMP-dependent transcription factor ATF-6 beta) (Activating transcription factor 6 beta) (ATF6-beta) (Protein G13) (cAMP response element-binding protein-related protein) (Creb-rp) (cAMP-responsive element-binding protein-like 1) [Cleaved into: Processed cyclic AMP-dependent transcription factor ATF-6 beta]	679.983	1342.09	0	0	0	904.246	1286.57	0	0	888.407	0	0	0	0	0	0	0	0	0	0	0	0	0	0	0	0
Q99972	MYOC GLC1A TIGR	Myocilin (Myocilin 55 kDa subunit) (Trabecular meshwork-induced glucocorticoid response protein) [Cleaved into: Myocilin, N-terminal fragment (Myocilin 20 kDa N-terminal fragment); Myocilin, C-terminal fragment (Myocilin 35 kDa N-terminal fragment)]	44456.7	66544.8	26212.7	51166.6	36207.1	46244.5	67056	30400.5	168925	63115.6	40711.3	17749.1	26136.9	0	88638.7	48373.3	81496.3	33574.1	42533.3	92498.7	30291	41659.2	52847	30751.5	30461.4	47243
Q99983	OMD SLRR2C UNQ190/PRO216	Osteomodulin (Keratan sulfate proteoglycan osteomodulin) (KSPG osteomodulin) (Osteoadherin) (OSAD)	20790.5	13660.1	8395.04	6679.76	13510.4	11214.2	17288.7	6150.2	17153.5	23296.6	6623.44	13826.2	3003.06	5923.36	10346.3	8541.59	20240.2	7359.49	8239.2	15203.7	8083.67	6219.38	7196.22	7985.79	7934.83	10919.8
Q9BQT9	CLSTN3 CS3 KIAA0726	Calsyntenin-3 (Alcadein-beta) (Alc-beta)	689.166	1654.88	0	2184.97	1800.28	4299.78	3149.76	1160.63	1016.23	1141.51	4921.04	0	4502.53	4945.86	0	9990.59	0	0	1630.34	0	3093.47	0	5118.04	0	0	0
Q9BRK5	SDF4 CAB45 PSEC0034	45 kDa calcium-binding protein (Cab45) (Stromal cell-derived factor 4) (SDF-4)	3780.82	13032.3	7247.96	11759.6	3399.38	11575.2	13667.2	8424.45	11651.5	13960.6	6789.81	4811	7585.99	7331.14	0	1928.62	0	9859.83	8688.02	10131.4	4203.06	3914.84	7537.77	9102.43	6022.85	2008.52
Q9BS26	ERP44 KIAA0573 TXNDC4 UNQ532/PRO1075	Endoplasmic reticulum resident protein 44 (ER protein 44) (ERp44) (Thioredoxin domain-containing protein 4)	0	3241.04	0	2164.19	0	1842.33	2208.43	2493.91	1393.02	1526.82	1454.78	0	0	2647.7	0	0	0	2133.84	0	0	0	0	0	0	0	0
Q9BS40	LXN	Latexin (Endogenous carboxypeptidase inhibitor) (ECI) (Protein MUM) (Tissue carboxypeptidase inhibitor) (TCI)	0	0	0	0	0	0	0	6835.29	0	2820	0	0	0	15504.2	0	2964.56	0	0	0	0	2359.78	0	0	0	0	473.281
Q9BTY2	FUCA2 PSEC0151 UNQ227/PRO260	Plasma alpha-L-fucosidase (EC 3.2.1.51) (Alpha-L-fucoside fucohydrolase 2) (Alpha-L-fucosidase 2)	10042.8	11822.3	6735.86	9806.36	51086.9	14205.9	13261.8	16500	20298.7	11255.5	13677.5	10100.7	67271.4	11981.6	0	9159.87	4363.22	13506.5	13927.6	51219.6	4055.68	9949.66	11708.5	10333.1	12896.9	6012.87
Q9BU40	CHRDL1 NRLN1	Chordin-like protein 1 (Neuralin-1) (Neurogenesin-1) (Ventroptin)	6622.72	4883.12	5690.72	4420.63	0	5729.74	2237.95	16587.7	23123.2	4725.52	7062.86	0	9617.13	16049.9	20341.5	9506.02	0	6442.35	0	24098.7	0	19790.6	9168.4	8002.8	0	0
Q9BWV1	BOC UNQ604/PRO1190	Brother of CDO (Protein BOC)	1075.63	1690.5	0	0	0	1375.97	2307.65	0	0	2643.67	0	0	0	0	0	0	0	0	0	0	0	0	0	0	0	0
Q9BXJ0	C1QTNF5 CTRP5 UNQ303/PRO344	Complement C1q tumor necrosis factor-related protein 5	3203.28	5456.74	2190.23	2033.36	2812.59	15930.4	2998.97	2599.68	4858.54	9870.71	1244.89	7772.88	2363.22	1422.11	0	1496.34	0	5506.18	0	6922.47	3996.33	0	2025.83	1856.3	0	469.251
Q9BXP8	PAPPA2 PLAC3	Pappalysin-2 (EC 3.4.24.-) (Pregnancy-associated plasma protein A2) (PAPP-A2) (Pregnancy-associated plasma protein E1) (PAPP-E)	22859.2	28774.8	14709.2	19263	22593	59120.7	28536.8	36595.6	29218.5	30276.2	40978.8	39947.3	32188.8	30854.7	11262.5	26768	0	39145.9	27581.6	16489.6	11729.7	40882.7	36918.7	43163.4	43353.7	21813.2
Q9BY76	ANGPTL4 ARP4 HFARP PGAR PP1158 PSEC0166 UNQ171/PRO197	Angiopoietin-related protein 4 (Angiopoietin-like protein 4) (Hepatic fibrinogen/angiopoietin-related protein) (HFARP) [Cleaved into: ANGPTL4 N-terminal chain; ANGPTL4 C-terminal chain]	0	0	0	0	0	0	0	0	0	0	0	0	0	1657.95	0	4431.25	0	0	0	0	0	0	0	0	0	0
Q9BYJ0	FGFBP2 KSP37 UNQ425/PRO1065	Fibroblast growth factor-binding protein 2 (FGF-BP2) (FGF-binding protein 2) (FGFBP-2) (37 kDa killer-specific secretory protein) (Ksp37) (HBp17-related protein) (HBp17-RP)	9653.77	5814.17	3857.34	6588.78	6140.47	10249.4	6172.72	9193.77	4005.77	7608.25	8474.9	9022.83	8497.85	10893.5	16683.6	4426.18	0	13396.4	0	10470.6	2729.37	8323.42	12817.2	16590.3	7570.21	6449.82
Q9BZM5	ULBP2 N2DL2 RAET1H UNQ463/PRO791	UL16-binding protein 2 (ALCAN-alpha) (NKG2D ligand 2) (N2DL-2) (NKG2DL2) (Retinoic acid early transcript 1H)	0	0	0	531.599	0	0	625.293	0	0	481.951	0	0	0	225.885	0	0	0	0	0	0	0	0	0	0	0	0
Q9BZV3	IMPG2 IPM200	Interphotoreceptor matrix proteoglycan 2 (Interphotoreceptor matrix proteoglycan of 200 kDa) (IPM 200) (Sialoprotein associated with cones and rods proteoglycan) (Spacrcan)	33441.4	34179	23901	31086.9	46349.8	17182.8	37763.7	24841.6	36927.9	29186.3	4770.21	16425.3	19192.8	9606.33	2341.43	30734.8	2357.97	15370.2	8652.95	29280.5	44939	13157.9	12688	23019.6	14034.1	34549.5
Q9GZP0	PDGFD IEGF SCDGFB MSTP036 UNQ1899/PRO4345	Platelet-derived growth factor D (PDGF-D) (Iris-expressed growth factor) (Spinal cord-derived growth factor B) (SCDGF-B) [Cleaved into: Platelet-derived growth factor D, latent form (PDGFD latent form); Platelet-derived growth factor D, receptor-binding form (PDGFD receptor-binding form)]	5092.93	5593.99	1660.76	3582.72	4963.15	4050.58	5430.15	2425.7	3523.76	9721.5	0	0	2134.83	2814.78	0	2886.21	0	2492.62	0	4554.32	1998.23	0	6449.22	3039.41	0	4085.44
Q9GZX9	TWSG1 TSG PSEC0250	Twisted gastrulation protein homolog 1	14656.9	13958.2	9923.59	11778.3	23184.2	23801.9	32449.4	13433.6	18873.6	28085	0	19095.9	19878.5	11292.2	20001.4	22034.4	0	14960.1	14145.6	30985.2	9447.45	9872.15	24293.2	17905.5	17346.4	11811.3
Q9GZZ8	LACRT	Extracellular glycoprotein lacritin	0	0	0	0	8130.53	0	0	0	1399.87	5497.55	19798.6	0	0	0	20385.7	0	11136.1	0	0	0	0	0	0	0	0	8915.37
Q9H082	RAB33B	Ras-related protein Rab-33B	0	2056.59	42839.3	3201.36	0	3759.57	0	10005.1	0	0	4433.83	0	0	7936.27	0	3128.59	0	5983.06	0	0	0	0	0	0	0	0
Q9H1B5	XYLT2 XT2 UNQ3058/PRO9878	Xylosyltransferase 2 (EC 2.4.2.26) (Peptide O-xylosyltransferase 1) (Xylosyltransferase II) (XT-II) (XylT-II)	1758.24	2426.29	0	1210.02	2362.14	1456.32	3223.79	0	0	1594	0	0	0	0	0	0	0	0	0	0	0	0	0	0	0	0
Q9H2A7	CXCL16 SCYB16 SRPSOX UNQ2759/PRO6714	C-X-C motif chemokine 16 (Scavenger receptor for phosphatidylserine and oxidized low density lipoprotein) (SR-PSOX) (Small-inducible cytokine B16) (Transmembrane chemokine CXCL16)	26154.9	18255.1	8171.07	9522.69	16328.1	32430.9	13600.6	12089.6	11712.1	14377.8	16112.3	14332.6	15185.2	19856.6	19781.1	23106.5	0	17040.6	12506.1	17482.6	0	10800.2	25909.1	22772.3	9174.51	33383.9
Q9H3G5	CPVL VLP PSEC0124 UNQ197/PRO223	Probable serine carboxypeptidase CPVL (EC 3.4.16.-) (Carboxypeptidase, vitellogenic-like) (Vitellogenic carboxypeptidase-like protein) (VCP-like protein) (hVLP)	3921.41	4838.51	0	9801.31	10303.4	6972.09	7912.41	12479.1	4276.48	7947.43	3615.52	5788.37	3547.97	6947.54	0	2868.24	0	6407.71	4414.61	2854.19	0	0	0	1855.96	0	3216.16
Q9H3K6	BOLA2 BOLA2A My016; BOLA2B	BolA-like protein 2	0	0	0	0	0	0	0	4458.6	0	0	0	0	0	5563.7	0	1798.29	0	0	0	0	0	0	0	0	0	0
Q9H461	FZD8	Frizzled-8 (Fz-8) (hFz8)	3151.69	2381.99	0	1294.07	2189.01	3571.93	1841.63	540.441	922.027	1358.94	0	0	0	0	0	2045.2	0	0	0	0	820.286	0	0	0	0	0
Q9H4D0	CLSTN2 CS2	Calsyntenin-2 (Alcadein-gamma) (Alc-gamma)	13450.6	10444.1	8463.71	9218.88	6280.1	10378.8	13591.9	8696.78	14614.9	10896.9	5947.75	12172.8	24045	5960.59	12135.9	11262.8	0	11509.1	11047.9	18730.9	10470.6	4895.57	15813.1	10453	15024.6	11312.9
Q9HAT2	SIAE YSG2	Sialate O-acetylesterase (EC 3.1.1.53) (H-Lse) (Sialic acid-specific 9-O-acetylesterase)	11974.1	14255.4	9174.53	17129.6	11690.7	18050	10004.5	14009.7	12249.5	17085.6	8531.12	8873.42	7010.46	7330.43	0	4441.15	0	13698.3	11038.6	9113.29	7243.93	5872.12	8914.77	6514.78	7775.99	0
Q9HBR0	SLC38A10 PP1744	Putative sodium-coupled neutral amino acid transporter 10 (Solute carrier family 38 member 10)	937.34	856.705	0	539.551	968.983	1293.26	941.808	346.851	335.449	2001.13	1584.22	0	0	0	0	0	0	131.129	0	0	291.035	0	830.714	157.944	0	1278.46
Q9HCB6	SPON1 KIAA0762 VSGP	Spondin-1 (F-spondin) (Vascular smooth muscle cell growth-promoting factor)	125382	132028	69781.6	84121.9	118833	208233	118286	114077	151525	152125	123014	103246	119176	135386	38020.5	114497	7738.79	113024	78006.1	40123.7	39543.3	68606.4	171599	124620	79874.3	99105
Q9HCQ7	NPVF C7orf9 RFRP	Pro-FMRFamide-related neuropeptide VF [Cleaved into: Neuropeptide NPSF; Neuropeptide RFRP-1; Neuropeptide RFRP-2; Neuropeptide NPVF (Neuropeptide RFRP-3)]	1130.79	3854.82	0	1725.63	3229.82	6703.53	3952.33	8435.83	0	406.085	7965.49	16358.4	12385	18790.4	0	12967.8	0	21596.9	2954.82	26202.7	9779.48	19146.3	38455.7	21754.7	11267	6044.27
Q9NPH3	IL1RAP C3orf13 IL1R3	Interleukin-1 receptor accessory protein (IL-1 receptor accessory protein) (IL-1RAcP) (EC 3.2.2.6) (Interleukin-1 receptor 3) (IL-1R-3) (IL-1R3)	8494.49	3331.75	3153.33	4550.56	3889.94	5145.78	5492.71	3722.49	3988.72	4540.2	7470.72	12214.8	12893.2	6772.74	25318	9867.74	24818.6	4460.7	11678.4	7907.9	11806.1	7254.6	18552.7	6936.59	10065.9	21975.3
Q9NQ38	SPINK5	Serine protease inhibitor Kazal-type 5 (Lympho-epithelial Kazal-type-related inhibitor) (LEKTI) [Cleaved into: Hemofiltrate peptide HF6478; Hemofiltrate peptide HF7665]	0	0	0	687.357	754.961	1878.27	0	0	0	0	0	0	0	0	0	0	0	0	0	0	0	1892.9	0	0	0	0
Q9NR34	MAN1C1 MAN1A3 MAN1C	Mannosyl-oligosaccharide 1,2-alpha-mannosidase IC (EC 3.2.1.113) (HMIC) (Mannosidase alpha class 1C member 1) (Processing alpha-1,2-mannosidase IC) (Alpha-1,2-mannosidase IC)	5314.37	3406.44	2360.37	2654.72	3128.06	4011.96	1288.2	2266.9	1899.3	3973.75	4223.35	1566.53	0	1748.5	0	3247.89	0	2015.45	1682.77	0	1387.35	1002.5	4463.56	0	0	5048.17
Q9NRN5	OLFML3 PSEC0035 PSEC0173 PSEC0244 UNQ663/PRO1294	Olfactomedin-like protein 3 (HNOEL-iso) (hOLF44)	10032.1	12607.4	8888.53	13534.5	12991.7	10038.5	8433.24	8071.33	10332.7	17361.4	25927.8	11832.9	8449.95	12888.6	41695.2	13570.9	34803.9	11837.1	7454.16	31073.2	5441.9	8291.55	26217.7	8072.16	0	13324.8
Q9NRR1	CYTL1 C4orf4 UNQ1942/PRO4425	Cytokine-like protein 1 (Protein C17)	12411.7	17552.2	13669.8	4788.5	3968.65	12975	10523.5	12248.9	22142.2	7290.28	8793.03	7024.35	13062.6	15375.7	40922.3	10425.4	42966.8	11028.5	0	55292.9	2802.28	10872	27635.7	10482.4	7488.57	16377.5
Q9NS15	LTBP3	Latent-transforming growth factor beta-binding protein 3 (LTBP-3)	1441.59	1607.23	0	0	0	3670.23	0	0	0	1261.01	0	0	0	0	0	0	0	0	0	0	0	0	0	0	0	0
Q9NS71	GKN1 AMP18 CA11 UNQ489/PRO1005	Gastrokine-1 (18 kDa antrum mucosa protein) (AMP-18) (Protein CA11)	0	0	0	0	0	0	0	0	0	0	0	0	2018.06	1264.16	0	0	0	1273.98	1681.64	0	0	4975.52	0	0	0	0
Q9NY97	B3GNT2 B3GALT7 B3GNT1	N-acetyllactosaminide beta-1,3-N-acetylglucosaminyltransferase 2 (EC 2.4.1.149) (Beta-1,3-N-acetylglucosaminyltransferase 1) (BGnT-1) (Beta-1,3-Gn-T1) (Beta3Gn-T1) (Beta-1,3-galactosyltransferase 7) (Beta-1,3-GalTase 7) (Beta3Gal-T7) (Beta3GalT7) (b3Gal-T7) (Beta-3-Gx-T7) (UDP-Gal:beta-GlcNAc beta-1,3-galactosyltransferase 7) (UDP-GlcNAc:betaGal beta-1,3-N-acetylglucosaminyltransferase 2) (BGnT-2…	2130.71	943.528	0	842.153	0	1333.83	1110.93	0	1378.2	1733.73	0	0	0	0	0	0	0	0	0	0	0	0	0	0	0	0
Q9NZ08	ERAP1 APPILS ARTS1 KIAA0525 UNQ584/PRO1154	Endoplasmic reticulum aminopeptidase 1 (EC 3.4.11.-) (ARTS-1) (Adipocyte-derived leucine aminopeptidase) (A-LAP) (Aminopeptidase PILS) (Puromycin-insensitive leucyl-specific aminopeptidase) (PILS-AP) (Type 1 tumor necrosis factor receptor shedding aminopeptidase regulator)	6380.21	3550.45	1373.99	3015.05	1935.66	4233.47	3654.5	2319.26	2059.85	3161.99	4625.2	0	3073.93	0	0	0	0	4009.23	0	0	0	2587.9	3055.29	0	2241.5	5522.54
Q9NZP8	C1RL C1RL1 C1RLP CLSPA	Complement C1r subcomponent-like protein (C1r-LP) (C1r-like protein) (EC 3.4.21.-) (C1r-like serine protease analog protein) (CLSPa)	3780.52	3408.58	4819.78	3928.91	2178.01	6322.78	3616.27	4457.85	5206.15	1721.02	12987.2	12300.4	6894.28	6595.07	6922.66	3674.78	17560.4	4859.82	4930.05	4251.61	5055.19	9054.68	11614.6	10729.9	13246.6	3631.99
Q9UBM4	OPTC OPT	Opticin (Oculoglycan)	439259	365131	325413	300457	228392	524814	454926	399216	527797	547437	197759	244795	277890	323168	341373	155592	173961	437559	305270	508401	193830	291781	385295	353322	316984	247964
Q9UBQ6	EXTL2 EXTR2	Exostosin-like 2 (EC 2.4.1.223) (Alpha-1,4-N-acetylhexosaminyltransferase EXTL2) (Alpha-GalNAcT EXTL2) (EXT-related protein 2) (Glucuronyl-galactosyl-proteoglycan 4-alpha-N-acetylglucosaminyltransferase) [Cleaved into: Processed exostosin-like 2]	1278.03	1075.94	0	890.432	1352.05	0	0	0	800.865	1728.58	0	0	0	0	0	0	0	0	0	0	0	0	0	0	0	0
Q9UBR2	CTSZ	Cathepsin Z (EC 3.4.18.1) (Cathepsin P) (Cathepsin X)	47103	43090.2	26806.7	35271.9	48367.6	48849.1	47241.4	30147.9	50484.4	38684.1	26724.4	24319.8	34702.2	29653.8	22713.2	30008.5	17555.7	41639.3	24649.7	55679.7	22009.7	27511.5	30620.7	21277.7	25605.1	30201.5
Q9UBX1	CTSF	Cathepsin F (CATSF) (EC 3.4.22.41)	5527.89	4927.98	1838.16	5986.81	2652.9	4633.48	5903.93	7641.88	4327.25	5080.05	5809.13	2763.16	2691.12	1718.12	0	3038.42	0	1908.3	5841.81	0	1075.86	1277.93	0	2778.13	0	0
Q9UFW8	CGGBP1 CGGBP	CGG triplet repeat-binding protein 1 (CGG-binding protein 1) (20 kDa CGG-binding protein) (p20-CGGBP DNA-binding protein)	51077.4	174894	218545	375669	23557.9	152442	32625.3	14911.7	246942	197448	464450	11366.3	18199.9	354823	66615	368625	2.31462e+06	52115.1	33803.8	922249	416940	55043.3	638303	171503	28301.1	78899.4
Q9UGM5	FETUB	Fetuin-B (16G2) (Fetuin-like protein IRL685) (Gugu)	12400.9	15774	22912	10703.2	21529	25140.3	23887.5	36476.3	21641	19878.2	38309.9	86596.1	54130.4	41099.7	61993.6	34864.8	129149	24212.5	71581.3	72248.8	31177.9	44411.9	59741.6	89791.4	60536	26640.5
Q9UHG2	PCSK1N	ProSAAS (Proprotein convertase subtilisin/kexin type 1 inhibitor) (Proprotein convertase 1 inhibitor) (pro-SAAS) [Cleaved into: KEP; Big SAAS (b-SAAS); Little SAAS (l-SAAS) (N-proSAAS); Big PEN-LEN (b-PEN-LEN) (SAAS CT(1-49)); PEN; Little LEN (l-LEN); Big LEN (b-LEN) (SAAS CT(25-40))]	78437.6	45799.8	39543.7	40841	73509.2	83348.1	68392.2	58025.8	58673.8	60498.2	31622.8	56533	61002.3	35533.1	48579.8	49051.8	10979.8	25965.8	35104.7	47656.2	23615	16185.8	64576.6	65908.6	33201.1	60773.8
Q9UHL4	DPP7 DPP2 QPP	Dipeptidyl peptidase 2 (EC 3.4.14.2) (Dipeptidyl aminopeptidase II) (Dipeptidyl peptidase 7) (Dipeptidyl peptidase II) (DPP II) (Quiescent cell proline dipeptidase)	26838.7	28467.6	20991	27507.9	43196.3	50016.3	38226.5	11943	39084.3	36754.8	11812.7	13523.1	26766.4	7168.1	0	0	3807.18	39437.4	0	0	5928.57	13150.1	13447.6	0	12421.1	11786.7
Q9UJJ9	GNPTG C16orf27 GNPTAG CAB56184 LP2537	N-acetylglucosamine-1-phosphotransferase subunit gamma (GlcNAc-1-phosphotransferase subunit gamma) (UDP-N-acetylglucosamine-1-phosphotransferase subunit gamma)	5220.58	3347.44	2583.03	2150.3	3657.41	5168.28	2618.98	5127.93	2922.14	3796.06	5939	6701.64	6910.77	6397.03	9693.36	7455.52	4802.39	4229.6	6506.08	8531.4	1621.78	3009.27	7843.48	5424.47	7670.81	10907.7
Q9ULX7	CA14 UNQ690/PRO1335	Carbonic anhydrase 14 (EC 4.2.1.1) (Carbonate dehydratase XIV) (Carbonic anhydrase XIV) (CA-XIV)	3806.98	3661.66	3174.14	4234.36	5710.76	0	3860.4	1551.04	4311.43	3100.34	0	0	0	764.15	0	0	0	2231.38	0	0	0	0	1579.51	3614.87	0	0
Q9UM22	EPDR1 MERP1 UCC1	Mammalian ependymin-related protein 1 (MERP-1) (Upregulated in colorectal cancer gene 1 protein)	19597.8	11462.9	11939	10116.2	15600.2	16703.9	15561.5	6356.1	17627.1	30409.8	1296.78	15292.4	1882.15	0	0	0	0	0	8219.02	0	12168	0	0	0	17743	0
Q9UMX5	NENF CIR2 SPUF	Neudesin (Cell immortalization-related protein 2) (Neuron-derived neurotrophic factor) (Protein GIG47) (Secreted protein of unknown function) (SPUF protein)	0	1185.05	827.301	823.948	0	1525.28	1123.36	1724.69	0	1148.36	0	0	0	827.098	0	0	0	261.67	0	514.391	0	0	0	567.551	0	0
Q9UNA0	ADAMTS5 ADAMTS11 ADMP2	A disintegrin and metalloproteinase with thrombospondin motifs 5 (ADAM-TS 5) (ADAM-TS5) (ADAMTS-5) (EC 3.4.24.-) (A disintegrin and metalloproteinase with thrombospondin motifs 11) (ADAM-TS 11) (ADAMTS-11) (ADMP-2) (Aggrecanase-2)	1417.51	1010.86	1256.48	1457.7	809.408	1998.96	10878.3	291.271	67369.4	365.152	1289.29	1395.51	16095.1	10787	4924.33	793.472	4615.29	9378.48	5544.22	4067.4	13929.6	2860.62	1589.66	1669.05	11432.9	1326.74
Q9UNW1	MINPP1 MIPP UNQ900/PRO1917	Multiple inositol polyphosphate phosphatase 1 (EC 3.1.3.62) (2,3-bisphosphoglycerate 3-phosphatase) (2,3-BPG phosphatase) (EC 3.1.3.80) (Inositol (1,3,4,5)-tetrakisphosphate 3-phosphatase) (Ins(1,3,4,5)P(4) 3-phosphatase)	11771.8	5768.04	0	8814.85	0	7960.22	10076.9	5765.22	7494.01	9448.95	0	0	0	0	0	0	0	4192.09	0	0	0	0	6967.76	7871.09	0	0
Q9Y240	CLEC11A CLECSF3 LSLCL SCGF	C-type lectin domain family 11 member A (C-type lectin superfamily member 3) (Lymphocyte secreted C-type lectin) (Osteolectin) (Stem cell growth factor) (p47)	3332.77	1800.19	0	0	2092.9	2419.25	0	0	0	2132.68	3471.63	2835.01	1692.17	4112.55	6236.66	2663.85	0	1404.92	0	4888.84	0	0	5246	3583.31	0	7744.79
Q9Y279	VSIG4 CRIg Z39IG UNQ317/PRO362	V-set and immunoglobulin domain-containing protein 4 (Protein Z39Ig)	4208.84	5873.67	1316.54	2396.85	6040.37	6966.76	9406.88	1805.88	9068.69	2517.3	20448.2	7432.1	26654.6	23366.3	21458.8	35236.4	19411.1	12414.4	10630.1	38394.5	8880.95	17989.2	40913.9	5497.63	9219.62	15815
Q9Y2I2	NTNG1 KIAA0976 LMNT1 UNQ571/PRO1133	Netrin-G1 (Laminet-1)	3657.14	3400.23	1439.48	2997.35	4753.82	0	3410.7	2728.19	0	6797.39	0	0	0	0	0	0	0	1235.68	0	0	0	0	0	0	0	0
Q9Y5C1	ANGPTL3 ANGPT5 UNQ153/PRO179	Angiopoietin-related protein 3 (Angiopoietin-5) (ANG-5) (Angiopoietin-like protein 3) [Cleaved into: ANGPTL3(17-221); ANGPTL3(17-224)]	0	569.452	0	0	1520.99	627.773	0	0	0	1	0	0	1289.81	0	0	1492.71	0	0	1786.43	0	0	1235.42	0	0	0	525.033
Q9Y5W5	WIF1 UNQ191/PRO217	Wnt inhibitory factor 1 (WIF-1)	59076.7	58669.1	37032.3	56110.9	40195.3	40711.2	34780.2	28110.6	66777.2	83254.6	19029.6	24757.2	33145.7	17881.8	5991.91	20136.2	0	18850.1	21117.3	9029.73	4130.29	13828.8	31165.5	22084.7	11184.4	19935.5
Q9Y5Y7	LYVE1 CRSBP1 HAR XLKD1 UNQ230/PRO263	Lymphatic vessel endothelial hyaluronic acid receptor 1 (LYVE-1) (Cell surface retention sequence-binding protein 1) (CRSBP-1) (Extracellular link domain-containing protein 1) (Hyaluronic acid receptor)	6140.15	4864.81	2807.89	4251.45	6105.02	4992.29	2521.7	1648.06	1961.92	2427.17	8214.13	6834	3644.99	3558.13	12258.9	9132.35	18215.6	2603.36	7434.72	13142.2	2438.22	7930.94	9403.64	6139.77	7839.55	20055.2
Q9Y5Z4	HEBP2 C6orf34 SOUL	Heme-binding protein 2 (Placental protein 23) (PP23) (Protein SOUL)	0	0	0	239.432	0	0	0	0	0	0	0	0	0	0	0	0	0	0	0	0	0	0	0	0	0	0
Q9Y646	CPQ LCH1 PGCP	Carboxypeptidase Q (EC 3.4.17.-) (Lysosomal dipeptidase) (Plasma glutamate carboxypeptidase)	46074.7	27817.9	21367.8	36704.9	46241.6	43210	36128	28780.1	27776.9	43730.7	24935.4	111515	24620	17328.6	23038.8	23324.4	11520.5	94302.3	21790.6	34613.3	14243.6	64251.7	31774.6	19256.6	19002.9	21126.6
Q9Y6C2	EMILIN1 EMI	EMILIN-1 (Elastin microfibril interface-located protein 1) (Elastin microfibril interfacer 1)	5370.92	7598.21	4303.6	7071.28	3188.43	8023.85	6110.96	3929.3	4917.09	6767.44	0	2857.89	1992.67	3138.28	0	1919.49	0	2763.66	1232.32	5318.26	0	0	2645.56	1901.53	0	4226.52
Q9Y6R7	FCGBP	IgGFc-binding protein (Fcgamma-binding protein antigen) (FcgammaBP)	107507	72500.2	71373	40189	4035.94	109553	67407.3	65555.1	25555.9	46956.1	132747	74944.4	100746	119655	153155	101767	119476	188917	87761.4	266867	80310.3	139396	153974	40145.9	150669	176408

## Sheet: Table S2
Table S2. Protein expression differences between two groups using a Student’s t-test after minimizing biases between experiments through median normalization.
	CON1	CON2	CON3	CON4	CON5	CON6	CON7	CON8	CON9	CON10	PDR1	PDR2	PDR3	PDR4	PDR5	PDR6	PDR7	PDR8	PDR9	PDR10	PDR11	PDR12	PDR13	PDR14	PDR15	PDR16	p.normal.distribution	p.variance.homo	p.t.test	p.adjust.BH	Fold.Change
A0A024R0T9	-1.3654	-1.65845	-1.06374	-3.16789	-1.96787	-0.648859	-2.26481	1.29085	-6.84575	0.208149	0.225281	1.26688	-0.167475	1.08563	0.676822	0.957347	1.8727	-1.93644	0.0868178	-0.666287	-0.81228	0.982402	0.0656631	0.138531	2.12773	1.46366	0.00623695	0.0153658	0.011855	0.0306868	2.20881
A0A075B6I0	1.88895	1.61893	1.20022	-0.0597185	1.82846	2.06672	1.47368	1.76389	-0.874219	2.48221	2.46097	3.4613	-2.67359	1.6684	2.39962	1.43871	3.77561	1.58133	0.272452	3.70209	2.4053	3.65258	2.60335	3.54217	3.59302	0.641864	0.0242901	0.118091	0.139819	0.215504	0.818908
A0A075B6I9	-0.714723	-1.6003	0.0175405	-2.50732	-0.415445	-1.21222	0.065558	-0.167015	-0.651122	0.0237546	0.407426	1.25569	-1.29859	0.759671	-0.423527	-0.823754	2.3811	1.04152	-0.0844634	-0.0394519	-0.239371	0.101831	0.519755	1.16556	-0.309873	-0.243614	0.709599	0.79308	0.0109797	0.0288352	0.976748
A0A075B6J9	-0.551785	0.417521	-0.289662	-0.350059	0.49955	-1.13166	-0.0064012	-0.7402	0.336339	-0.249787	-0.203165	0.154897	1.31462	0.805938	1.95468	0.940462	2.10942	-1.18827	0.459801	0.116535	-0.947778	0.524224	1.60169	0.0656921	0.93371	-0.27786	0.602114	0.0724342	0.0192461	0.0435655	0.729401
A0A075B6K4	0.549012	-0.723966	1.18226	-2.78911	-1.16948	-1.2583	0.0644496	-1.43499	-0.0525866	0.00814265	0.189969	0.389327	0.413499	0.471026	1.19	1.45351	0.720329	1.15197	0.361666	0.680749	1.05239	0.85318	0.689592	0.41969	0.459862	1.69922	0.0082113	0.00136661	0.00525619	0.0159987	1.32471
A0A075B6K5	1.83017	1.422	1.87794	2.78149	1.46169	1.46846	2.7985	2.76121	2.63283	2.55125	2.65295	1.76594	3.78568	2.16315	2.37494	2.6279	3.32171	2.5507	2.7024	3.33961	0.860888	2.44927	2.83944	2.89087	3.23066	2.70182	0.293838	0.671174	0.0722489	0.126494	0.482566
A0A075B6P5	2.97048	2.72853	2.57928	2.19921	3.94429	3.03642	1.84748	1.23121	0.715576	2.81412	3.44642	4.0314	4.12638	1.76705	4.91041	4.26524	4.61177	0.064989	2.86657	3.60124	2.42133	2.93064	3.62909	2.17295	4.22906	4.18991	0.486875	0.363808	0.043588	0.0845201	0.922369
A0A075B6R2	-1.86164	0.566927	0.418136	0.798321	-0.147591	-0.541	-1.20859	-0.584975	-0.594988	-0.385454	1.07373	-0.207154	-1.68513	0.551062	0.750447	-1.46026	0.393193	-2.02719	0.070541	0.129339	1.17323	0.268188	-0.187369	-0.706706	-0.063916	-1.49432	0.319534	0.521578	0.698914	0.773236	0.14019
A0A075B6R9	-0.173425	-0.899679	-2.74864	-2.91267	1.18169	-0.0319808	-3.43517	-0.700732	-0.0894317	-0.411557	-0.0924419	1.28662	1.17878	-1.05723	1.60436	1.07397	1.9422	-2.34406	-2.16615	0.371758	0.361999	-0.652769	0.937288	-0.806652	1.14454	1.18115	0.0820372	0.653874	0.0416551	0.0810626	1.26987
A0A075B6S2	4.1652	5.17032	5.53403	4.68486	4.53337	4.6312	4.81049	4.79412	4.84216	4.75093	5.63918	4.63845	4.92377	5.19167	5.37971	4.50634	5.93241	5.54921	5.6357	5.21212	4.98393	5.84578	4.84883	5.47517	5.44303	4.45713	0.488344	0.445857	0.013551	0.0342575	0.437235
A0A075B6S5	-2.62352	-1.54704	-3.38094	-2.76346	-1.97967	-1.59785	-0.950207	-1.67579	-1.08328	-1.16227	-1.6715	-1.25692	-1.45986	-2.09891	-1.68852	-0.528226	-1.55574	-0.649078	-2.5752	-0.768991	-0.877234	-1.66994	-0.666111	-0.550957	-1.20732	-1.22026	0.102799	0.299567	0.0601229	0.108422	0.598605
A0A075B7B8	1.07985	1.59014	1.61647	1.81959	0.676281	1.14973	0.985073	0.819195	1.28962	0.737999	1.10907	0.680714	0.864667	-0.865767	0.832302	-0.279578	1.05086	0.619411	2.01125	1.83607	1.96027	1.96541	0.377837	0.276994	1.0502	0.436398	0.187515	0.0302873	0.213313	0.310221	-0.306012
A0A075B7D0	4.32181	4.04854	2.26167	4.00833	3.9093	1.8919	4.06331	4.78089	4.59882	4.52496	5.03359	5.02959	2.38654	1.2982	3.85782	4.58781	4.32114	5.04549	4.61888	4.09068	4.79094	4.6626	4.03163	2.68356	2.77686	4.33763	0.00132358	0.683322	0.754919	0.817949	0.131107
A0A087WSY4	-0.123661	2.29517	3.27241	1.78169	1.12697	0.1627	0.141868	0.868519	-0.53413	1.72068	1.0128	0.352711	0.119389	1.29132	0.873052	-0.0294174	1.20722	1.40092	0.296977	1.07468	0.0873468	1.99466	1.46669	0.218943	1.19153	-0.116764	0.215398	0.0361303	0.490208	0.597303	-0.293593
A0A087WSY5	0.158082	0.00434476	0.609399	0.24571	0.0688508	0.547064	0.472708	0.360772	0.240019	0.154166	0.242619	1.09252	0.910513	-0.0341433	0.475604	0.452273	1.3787	0.408679	1.44926	0.213433	0.791454	1.46557	0.897397	1.11994	0.702209	0.937193	0.0908105	0.0169224	0.00106428	0.004399	0.49534
A0A087WSY6	2.81	2.44106	2.75626	2.75115	2.88495	2.45242	2.67291	2.41427	1.97126	2.79534	3.0517	3.72228	3.42484	2.5294	3.45414	3.14082	3.42725	2.50524	2.70752	3.60714	3.07888	3.05465	3.43667	3.24979	4.02684	3.15323	0.93445	0.207462	0.000109144	0.00074743	0.628187
A0A087WTA8	-1.41466	-1.14424	3.8395	-1.5562	-2.77892	-1.86834	-1.95175	-1.33284	-1.18144	-1.13984	-2.39295	-2.58456	-1.68273	-0.935358	-2.94415	-1.94784	-1.07433	-1.1697	-2.33769	1.47332	-1.80829	-1.96566	-2.03451	-1.31424	2.89614	-1.83557	9.85067e-06	0.569488	0.664233	0.750209	-0.300759
A0A087WTY6	2.03005	3.03993	2.73194	2.87623	1.96913	2.85146	3.26079	2.46854	2.65732	3.00968	2.07926	1.0414	2.2262	2.33074	1.38284	0.660905	1.73006	2.76219	2.6572	3.49669	2.63721	2.53278	2.14192	2.84436	1.74915	1.11341	0.271132	0.0722825	0.0163028	0.0390257	-0.602862
A0A087WUD8	-2.48567	-2.65911	-0.730506	-1.53983	-2.55122	-2.15672	-1.17338	-3.23003	-2.43034	-2.17829	0.400249	0.225414	-0.124811	0.727089	-0.425879	-1.15709	1.26798	-0.238321	-0.321827	-0.527782	-0.550183	-0.0257374	0.297827	1.65435	0.714031	-0.792115	0.5157	0.999809	7.26239e-07	4.08334e-05	2.18371
A0A087WX77	-0.335916	-0.145991	-0.626478	-0.0612084	-1.00464	-0.18437	-0.01027	-0.945014	-0.13351	-0.185808	-1.12794	-0.739558	-1.05067	-1.34788	-2.28037	-1.64064	-0.869781	-0.199908	-0.308759	-1.56858	-2.89348	-0.759588	-1.2711	-0.616162	-1.59916	-0.51398	0.023054	0.0419605	0.000888649	0.00390861	-0.810902
A0A087WXI5	-2.89787	-3.7768	-3.06111	-3.17984	-2.86443	-2.28582	-2.59265	-3.30217	-2.71331	-4.38894	-2.36262	-2.81301	-2.03822	-2.95419	-2.97092	-3.19264	-1.84271	-2.65734	-2.54195	-1.98771	-1.3155	-1.38669	-2.36139	-2.54508	-2.3988	-3.48012	0.897696	0.989135	0.0121506	0.0310069	0.678236
A0A087WZM2	-1.45414	-1.66573	-1.92356	-2.0088	-2.07355	-1.58444	-2.42589	-1.5905	-1.31599	-2.64154	-1.80714	-2.42418	-1.9732	-2.24111	-4.24236	-3.54919	-1.93886	-3.97315	-2.28812	-1.59411	-1.93209	-2.71288	-2.21267	-2.17874	-1.62781	-2.36561	0.00111894	0.0572953	0.026153	0.0565951	-0.572914
A0A087X0D5	-2.37605	-2.01852	-2.42821	-1.96282	-2.13171	-1.28059	-1.74663	-2.58114	-1.61009	-2.26561	-1.3346	-2.62485	-2.44983	-1.94037	-3.23655	-4.6222	-1.61939	-1.80475	-1.92182	-2.15718	-2.44191	-2.30093	-2.15282	-1.86917	-2.72319	-2.4979	0.00133056	0.0537457	0.181618	0.269933	-0.315955
A0A087X0I0	-4.30507	-3.62254	0.674552	-4.5936	-3.54082	-3.17651	-1.03403	0.277699	-4.17431	-3.33981	-2.7566	0.33482	-2.91109	-2.38123	-2.26187	-2.38346	2.02831	-2.66043	-2.1366	-0.439459	-2.80972	-2.42551	-1.97689	-1.4873	-4.57949	-4.62334	0.0872666	0.601808	0.433183	0.541195	0.59158
A0A087X0M8	1.15981	0.946804	0.215933	0.447685	0.788648	1.20183	0.990289	0.00898692	0.187097	0.814091	0.506774	0.312125	0.44854	0.241891	-1.112	-0.0154658	-0.662798	0.593971	0.335353	-0.463432	-0.828582	0.550524	-0.101278	0.473338	0.183759	0.332237	0.212819	0.480691	0.00334021	0.0106297	-0.626432
A0A087X0S5	1.09962	1.05019	0.389515	0.761759	0.643793	1.39994	0.892603	0.629304	0.396418	1.1483	0.597596	0.0307668	0.444243	0.412931	-0.536797	0.51914	0.256464	0.260518	0.473527	0.384486	1.1176	0.343286	0.293173	0.652736	0.356791	0.480392	0.142435	0.981069	0.00294699	0.00967332	-0.460716
A0A087X0T8	0.0149045	0.0649789	-0.203081	-0.0536181	-0.449592	-0.303349	0.482803	-0.158607	0.639308	0.291885	-0.601531	-0.704866	-1.4178	-0.132218	-0.713145	-1.03331	-1.08532	0.634591	0.0605558	-0.41464	-2.26002	-1.15359	-2.52445	0	-0.894822	-0.777708	0.091752	0.0127601	0.00133653	0.00523958	-0.846206
A0A087X1J7	4.91821	4.99786	4.44553	4.74414	4.63493	4.87319	5.08675	4.67114	4.92375	5.43901	4.27137	3.69212	4.89484	4.35718	4.01187	4.51542	4.34367	5.08301	4.50127	4.59451	4.97365	4.00726	4.67703	5.16641	4.8633	4.61868	0.73729	0.203363	0.0197434	0.0443204	-0.337727
A0A087X1L8	-0.465191	-0.411765	-1.05441	-0.784445	-0.0907487	-0.223021	-0.364007	-1.46083	-1.83526	-0.807332	-0.896385	-0.521645	-0.496345	-0.841422	-0.0281671	-0.331995	-0.167375	-1.90461	-0.121966	-0.415019	-0.637251	-0.711536	-0.612009	-0.774788	-0.184892	-0.24051	0.00492503	0.458158	0.368637	0.485237	0.194331
A0A087X208	-0.408258	-0.606999	-0.988505	-0.478434	-0.415119	-0.180414	-0.165595	-0.691641	-0.808657	0.458152	-1.28824	-1.35871	-1.32909	-0.961283	-0.999441	-1.59099	-1.49766	-0.40026	-2.21538	-0.53728	-0.639869	-1.43271	-0.703887	-0.467864	-0.784637	-1.03947	0.766881	0.539664	0.00137732	0.00532236	-0.649376
A0A087X232	2.49668	2.34402	2.16703	2.48487	2.57468	2.84796	2.48423	2.79064	2.64201	2.34204	2.55502	2.77329	2.33327	3.1542	3.23668	2.32038	3.52144	2.67489	1.86235	3.37817	2.43799	2.55152	2.93752	2.64936	2.82622	2.29248	0.373514	0.0235984	0.132122	0.205989	0.201632
A0A096LPE2	-2.48642	-1.76728	-0.3142	-0.660205	-0.457317	-1.26108	-0.872889	0.845159	-0.361656	-0.888811	0.245416	2.30823	-0.277504	0.0444354	0.898058	1.41458	1.8494	0.375146	1.70699	-1.97304	0.0464127	1.23831	2.62349	1.05957	1.13669	2.49345	0.864141	0.370016	0.000264015	0.00148784	1.77182
A0A0A0MRJ7	1.29817	0.766669	0.388774	0.83743	0.607259	0.694733	0.428112	0.895312	0.145812	1.00453	0.244327	0.538697	0.80984	-0.280709	0.181608	0.118919	-0.797981	-0.0947707	0.278133	0.595104	0.450633	0.205158	0.686704	0.580817	0.0833618	0.825188	0.500028	0.429027	0.00873071	0.0244731	-0.430116
A0A0A0MRZ8	5.89968	5.84192	6.98288	5.95467	6.30005	5.93387	5.3098	5.31196	6.34115	6.39415	6.28556	7.06244	6.51576	5.92992	6.99015	6.56589	7.63925	6.04229	6.69786	6.67223	6.45141	6.05439	6.51085	6.27165	6.96438	6.35428	0.684612	0.65207	0.0134541	0.034172	0.536007
A0A0A0MS08	9.93331	9.83659	10.9003	10.0793	10.379	9.70774	9.69349	9.8765	10.3143	10.0228	11.3218	11.6103	11.9301	10.9858	10.5985	10.5283	10.5205	10.8166	10.6045	10.7257	11.0108	10.7088	10.424	10.7027	11.1775	10.6459	0.569113	0.65412	3.64919e-05	0.000339924	0.820165
A0A0A0MS09	-1.75469	-3.06296	-0.941907	-1.79483	-0.28117	-1.99266	-1.89154	-1.66659	-1.99801	-1.21742	-1.43186	-0.376065	-1.7424	-1.96413	-1.48761	-0.27704	0.0498404	-1.07092	-1.60866	-0.895426	-1.2018	-0.430379	-1.26592	-1.51769	-0.087976	-0.997983	0.324275	0.580034	0.0354648	0.0715912	0.641052
A0A0A0MS15	0.920286	1.96319	1.39954	1.62609	0.900176	0.417042	1.88877	0.0117134	1.00342	1.38039	1.52698	1.74808	0.172923	1.03698	1.04273	1.60554	1.98731	1.48374	0.826661	0.195245	0.932667	0.918801	0.612893	0.332376	2.33019	0.191008	0.46744	0.818187	0.726237	0.795332	-0.092053
A0A0A0MSA7	5.62007	-1.02374	0.54411	-0.300324	4.95937	4.92591	-1.22028	-1.75589	-0.412483	-1.56262	1.06953	1.24489	1.33563	0.393856	1.83531	0.0573418	2.03521	0.135212	1.86848	1.90467	1.97043	0.256648	1.52794	0.702951	1.92094	6.4189	0.0232212	0.0198474	0.586411	0.68079	0.564958
A0A0A0MSA9	-0.873387	-1.43484	-1.63454	-2.19717	-0.961535	-1.22505	-1.46359	-1.53104	-1.99913	-1.46969	-1.23057	-1.07719	-0.984003	-2.08378	-1.29634	-1.37146	-1.14653	-3.03801	-0.689883	-2.29987	-1.48269	-1.78355	-1.27743	-1.23205	-0.896761	-0.686341	0.0493342	0.192132	0.740084	0.805604	0.0679694
A0A0A0MSQ0	-2.02795	-2.38263	-1.2112	-1.70873	-1.36761	-1.73319	-2.31491	-1.37668	-1.79396	-2.06067	-1.18199	-1.49448	-0.389727	-0.417849	-0.35196	-0.80214	-0.21423	-0.908314	-0.30258	-1.00526	0.236536	-0.743442	-0.666964	-1.14389	-0.390072	-0.36684	0.457615	0.76018	8.46571e-07	4.08334e-05	1.1638
A0A0A0MSV6	-1.01637	-1.08389	-1.50078	-1.35175	-1.10799	-0.654592	-1.37703	-0.0924524	-0.813509	-2.01754	0.224132	-1.25182	-1.82953	0.34382	-1.1564	-0.910523	-2.29604	0.193329	-1.07568	-0.948386	-1.32479	0.377909	-0.673033	0.0514429	-1.07331	-1.82369	0.142063	0.137606	0.30783	0.420545	0.278303
A0A0A0MT36	0.0265036	0.886778	0.0480512	-1.34023	1.1779	-0.543869	0.199199	-0.256311	0.884038	-1.45525	-0.898796	-0.177307	-0.227589	-2.45549	0.961926	0.770876	1.95976	-0.733094	0.368672	0.672049	0.814596	-0.742761	-0.920057	-0.687708	-1.61095	0.288547	0.958095	0.512054	0.752556	0.817536	-0.126264
A0A0A0MT89	0.0304592	0.245825	0.842707	0.367249	-0.536944	-0.442943	0.511444	-0.700679	-0.0172994	-0.491885	0.265646	0.808563	-0.0458392	-0.385799	0	0.677752	2.25556	0.148145	1.05689	-0.0740926	1.48916	1.05589	-0.12872	1.02552	0.618376	0.25326	0.240503	0.330114	0.0226424	0.0497949	0.582976
A0A0B4J1U7	2.68656	2.84529	4.11393	3.07384	3.24858	4.0001	2.96243	2.53395	2.627	3.7658	3.61726	3.82336	3.76962	3.39925	5.25809	3.33776	4.1771	3.00578	3.68665	3.54572	4.22052	3.70664	3.16531	3.8184	3.84141	3.74316	0.224373	0.684447	0.0203101	0.0452171	0.571504
A0A0B4J1V0	-1.98352	-0.962397	-0.397121	-1.46345	-3.30669	-2.21111	-1.03587	-1.54926	-0.609125	-0.141357	-0.313037	-1.034	-1.22932	-0.29633	-0.251478	-1.2728	-0.0141042	-0.280215	-0.829224	-0.431287	-0.113814	-0.511121	-1.01093	-0.590315	-0.242016	-1.30422	0.00485795	0.00976238	0.0368907	0.0736453	0.758227
A0A0B4J1V2	-0.532714	-1.38417	1.71647	0.746306	-0.0768706	-0.608192	0.424241	-0.72763	0.631445	-0.0034621	1.67212	1.39145	1.39549	0.881861	0.622463	1.38091	-0.236556	0.0962567	1.55041	-0.565264	0.140587	-0.287166	1.08875	1.03552	1.58618	1.69092	0.128615	0.633451	0.0280179	0.059676	0.821703
A0A0B4J1V6	-2.48023	-0.353182	-2.05094	-2.11622	-3.27277	-2.1022	-2.52846	-1.86691	-1.29966	-1.50609	-1.02642	-1.2097	-2.05161	-0.713514	-2.57806	-3.01798	0.0856623	-1.21512	-2.65108	-2.11614	-1.76347	-1.18795	-2.12501	-1.50965	-0.718728	-2.757	0.856252	0.752344	0.378277	0.493128	0.297932
A0A0B4J1X5	5.62525	5.08799	5.57405	4.88333	6.1535	5.47579	5.37888	4.93452	4.76275	5.54033	6.11506	5.78337	6.04897	4.78525	6.02655	5.37653	7.40029	5.1261	5.6003	5.59047	4.87651	5.55164	5.08456	5.40601	6.12858	5.19183	0.0125063	0.201789	0.178966	0.266723	0.289112
A0A0B4J1Y8	-0.0328905	-0.956818	1.84285	-0.622319	-0.926027	-0.658277	0.142594	0.997656	0.487557	-1.77176	0.342172	0.826316	-0.83888	0.725246	0.227581	0.220513	1.42692	1.17997	-0.644079	0.400228	0.807353	-0.123645	-0.693623	1.73981	1.03516	0.173852	0.800267	0.250501	0.156635	0.238033	0.575049
A0A0B4J1Y9	3.57624	4.01753	4.77139	3.34551	4.06653	3.90054	3.95497	3.45402	3.74242	3.90089	4.48475	5.09025	5.23546	4.32964	4.9907	4.56526	5.68821	3.94106	4.07844	4.65531	4.26044	4.64676	4.34631	4.33564	5.21088	4.9419	0.855486	0.559436	0.000136563	0.000912109	0.802058
A0A0B4J231	6.06671	6.36814	7.04755	6.79338	6.27729	5.60591	6.36567	6.45055	6.12269	5.54512	7.16091	6.91909	6.90967	6.72346	6.99212	6.92406	7.34462	6.35433	6.48091	6.07344	6.40611	7.1593	6.41446	6.8684	7.28657	6.3928	0.308251	0.496929	0.00999283	0.0270306	0.51134
A0A0B4J2B5	6.00665	6.17723	6.79014	5.9193	5.90579	5.46281	6.3053	5.97329	6.10527	6.7106	6.94479	6.78322	6.52445	6.23381	7.1167	6.89267	7.49249	6.40752	6.67237	6.56775	9.04582	6.94198	8.2962	9.14883	9.09116	8.90394	0.00141272	0.0040717	0.000241661	0.00139083	1.30584
A0A0C4DFP6	3.20643	2.99167	2.50108	2.68384	3.45727	3.19002	3.33084	2.22442	3.31648	3.19356	1.59594	2.18605	2.48144	1.62149	3.17959	2.25649	3.27243	1.72042	2.07422	3.29717	2.17474	2.39526	2.19728	1.84963	2.14883	2.39727	0.0259321	0.363936	0.000941257	0.00406613	-0.706547
A0A0C4DGL1	-1.45463	-2.01592	-1.84331	-2.42793	-2.39457	-2.20551	-2.29039	-2.1915	-2.39868	-2.04843	-2.09786	-2.17471	-3.18284	-3.68066	-2.89534	-4.46809	-2.66842	-2.7309	-2.12459	-1.9742	-1.96914	-3.72264	-3.81668	-2.56171	-2.43125	-3.2076	0.0170432	0.00755943	0.00245757	0.00836191	-0.729577
A0A0C4DGN2	-1.92508	-2.90494	-1.21159	-4.20335	-2.20306	-1.98579	-2.71478	-2.73008	-2.15328	-2.27821	-2.52164	-0.713615	-1.08957	-1.83682	-0.648102	-1.91546	-0.341568	-1.82578	-1.44906	-2.49898	-1.34554	-1.22769	-1.45685	-1.90096	-0.983914	-0.630562	0.456494	0.526873	0.00314046	0.0100532	1.03188
A0A0C4DGV8	-1.18994	-1.80823	0.0130417	-1.27684	-0.823161	-0.135603	-1.2346	-0.302827	-0.689912	-2.44021	-0.104312	0.0356156	-0.11881	-0.96774	-0.172511	-0.632018	-0.138145	-0.619481	-0.282619	-1.04962	0.175942	0.170405	-0.0229678	-0.885869	-0.267116	-1.71276	0.0248417	0.202588	0.0544387	0.101556	0.576829
A0A0C4DH24	-2.50148	-1.20571	-1.14415	1.63805	-1.0231	-2.39157	-0.645825	-2.65941	-1.34613	-0.320023	0.303249	-0.415841	1.01331	0.618629	-0.516535	0.17631	0.88576	-1.18283	-1.84546	-0.21675	-2.95835	1.13646	-0.311362	0.251051	1.06776	-1.67847	0.649388	0.819465	0.0775698	0.134074	0.930367
A0A0C4DH25	4.34977	4.14287	5.18996	3.9342	4.95596	4.15103	4.25866	3.97439	4.46576	5.05566	4.91632	5.84506	4.76054	4.5225	5.76757	5.43514	5.60758	4.57819	5.13253	5.36295	4.75791	4.6874	4.69723	5.063	5.46068	5.23334	0.764769	0.839824	0.00164253	0.00621404	0.66642
A0A0C4DH29	-2.83656	-2.29851	-1.74368	-1.99188	-3.32427	-4.54505	-2.42995	-2.54343	-1.25656	-1.75456	-3.47959	-2.01212	-0.518008	-1.79062	-2.11066	-3.72873	-1.13944	-1.82513	-2.69328	-1.87677	-1.76576	-1.53839	-2.88439	-2.86802	-2.37103	-1.70914	0.515384	0.687771	0.378182	0.493128	0.328002
A0A0C4DH34	0.363705	0.65673	1.92837	1.50637	0.831865	0.831705	0.777166	0.294485	0.47126	-1.9619	2.59724	-1.86486	0.716446	-0.8982	0.663939	0.870091	-0.684003	0.552943	-3.49796	-1.70294	1.47495	1.51254	1.74399	0.209642	0.126154	1.7815	0.0280626	0.162244	0.50986	0.615702	-0.344884
A0A0C4DH35	-0.0699467	0.235663	-0.107738	-0.354835	0.691133	0.219927	0.39604	-0.86285	0.606653	-0.626738	-0.756516	-0.616593	-0.526059	-0.767123	-0.493961	-1.49147	0.702797	-0.651713	0.679346	0	0.858787	0.0371307	-0.773352	-0.683811	-0.0864392	-1.03868	0.298944	0.418481	0.131756	0.205989	-0.363209
A0A0C4DH36	-0.424066	-0.613587	-1.36703	-1.06949	-1.07834	-1.35764	-0.852086	-1.1635	-3.58178	-1.46184	-1.58798	-1.36328	0.20427	-3.72567	-1.82405	-2.29834	0.259336	-2.37887	-1.02214	-0.472528	-0.888184	-1.64679	-0.760464	-1.52747	-2.73212	-1.90136	0.208304	0.551981	0.635801	0.728747	-0.182166
A0A0C4DH38	-0.113133	-0.0835524	0.757291	0.741284	0.606225	-0.265582	-0.0934152	-0.587819	0.0481616	0.187918	-0.201456	-0.500419	-0.325024	-0.238592	0.55452	0.713327	0.202771	0.46738	1.10878	-1.43304	0.984247	-0.00779476	-0.067789	-0.441228	0.00661502	-0.512208	0.404531	0.258594	0.645254	0.736461	-0.100357
A0A0C4DH41	0.832371	1.61691	2.0217	1.89215	1.34529	0.987915	1.64144	1.22215	1.5396	2.33852	1.8236	0.132711	0.458815	1.64548	0.70104	1.03777	0.492188	2.32532	2.31678	1.92698	1.709	1.87201	0.684196	1.47701	1.20887	0.413246	0.344174	0.178493	0.239602	0.340674	-0.27974
A0A0C4DH43	3.53655	3.22537	0.318932	3.85772	3.59912	-0.241046	3.13645	3.66714	4.04651	3.76885	4.51835	4.73771	-0.914932	3.73061	-0.493507	4.29656	4.76369	4.50968	4.40455	3.28226	-1.3284	-0.00100095	4.02603	-1.73891	-1.16364	2.86221	0.000212816	0.103482	0.414442	0.526322	-0.673356
A0A0C4DH72	-1.71244	-2.80158	-3.86427	-1.39135	-0.265839	-3.0636	-1.48533	-2.97816	-1.82173	-1.59831	-2.17828	-0.639497	-3.33703	-2.80636	-1.52437	-0.776499	-0.8123	-1.91902	-5.16246	-1.70529	-1.49932	-1.90257	-0.206677	-0.99819	-0.794495	-0.849196	0.0743736	0.591063	0.386312	0.500481	0.403788
A0A0G2JRQ6	1.98976	1.24776	2.07451	2.26236	1.93832	2.05206	1.80096	0.673337	1.80569	2.07955	1.86583	2.46264	2.58434	1.88215	2.38477	2.43838	2.00504	1.84058	2.2665	1.49941	2.07837	2.10465	2.15372	1.77528	2.82607	3.2205	0.162624	0.745339	0.0371131	0.0738168	0.419332
A0A0G2JS06	0.164972	-1.73137	-1.16732	2.23915	-1.24494	-0.931643	-0.343379	-1.62187	-1.81466	0.349193	-0.349628	-0.631603	-0.239474	-0.141634	0.585233	-0.869433	0.593917	-0.355749	-0.56586	0.13935	-0.364739	0.345908	0.357805	0.722824	-0.249018	-0.298729	0.243778	0.00147021	0.23142	0.332091	0.527635
A0A0J9YY99	2.26419	1.96708	2.04598	1.62013	1.77614	1.67561	2.13727	1.53991	1.87246	1.96065	3.31046	1.67412	2.04475	2.59009	2.66013	2.07378	4.06158	2.0168	3.2403	3.60073	2.03991	2.1551	2.73452	3.41623	3.4753	2.37822	0.00694168	0.00168463	0.000357238	0.00184063	0.831059
A0A0S2Z4L3	2.04329	1.36027	1.1845	1.30316	1.79255	2.02503	1.2985	1.57266	1.0877	1.3642	2.32493	2.28277	1.79963	1.88378	1.98643	2.4282	2.36933	1.55835	2.05987	1.53462	1.29217	2.10995	2.20889	2.1249	2.44877	2.36404	0.0615121	0.93057	0.000866432	0.00384213	0.545354
A0A0U1RQC5	-0.869432	-0.0897738	-1.30906	-0.663377	-1.33286	-0.24618	-0.412285	-0.990718	-0.703573	-0.213512	-1.52871	-2.0579	-1.48861	-1.76886	-2.09583	-2.33271	-0.439645	-1.45376	-1.30838	-1.47596	-1.5662	0.840788	-0.147752	-1.72155	-1.39951	-3.17905	0.782592	0.029212	0.00964928	0.0264988	-0.76215
A0A0U1RR20	-2.96558	-1.03706	-1.80005	-1.13836	-1.89655	-2.31748	-3.30109	-2.35658	-2.0004	-2.65353	-1.61451	-1.80487	-2.38802	-0.909597	-2.54547	-2.72252	-1.45421	-1.63116	-3.40985	-3.00547	-2.27164	-2.80765	-1.64033	-2.81078	-1.11808	-0.667452	0.652045	0.737296	0.755961	0.817949	0.0965657
A0A140T912	-2.28385	-1.29014	-1.36144	-1.36001	-2.51076	-0.814875	-1.96129	-1.47142	-0.614793	-1.36472	-0.483656	-1.16232	-2.06598	-1.11944	-2.08281	-0.942952	-0.217061	-0.289381	-0.751807	-0.66757	-0.0544529	-1.18635	-1.22799	-1.51121	-1.26319	-0.896642	0.688083	0.973128	0.0472168	0.0902626	0.508155
A0A1B0GTM3	-0.324718	-0.177466	-0.744208	0.0278755	0.609007	-0.293117	-0.081314	-0.658362	0.15027	-0.201134	-1.69208	-0.722155	-1.14127	-1.69829	-2.11271	-2.21711	-0.492149	-0.71613	-1.70237	-1.52126	-2.84026	-0.955467	-3.08552	-1.73832	-3.085	-0.566931	0.154747	0.0188687	5.08036e-06	9.81598e-05	-1.47362
A0A1B0GUU9	-0.538415	-2.27964	-0.230255	-2.68776	0.997393	-0.342923	-1.09263	1.90471	-0.152831	-0.819389	3.65774	1.35874	1.77274	5.08223	0.516882	1.49452	7.54776	1.53015	0.826999	0.728343	2.24353	1.79056	1.10759	0.690326	1.69232	2.02716	0.0402909	0.324394	0.000339452	0.00178295	2.6534
A0A1B0GV23	5.60837	4.41449	4.03039	5.29292	4.54047	5.01193	4.2146	5.62045	4.90998	5.20153	6.05549	5.20619	5.27176	5.01684	4.31626	5.79153	2.09252	4.89201	5.39527	3.922	4.46444	3.91639	5.32497	4.57051	4.88438	5.14052	0.0111273	0.120753	0.690662	0.770409	-0.118195
A0A1B0GV53	-0.00716347	-0.00024601	-0.308866	-0.838512	-0.918977	0.974572	-0.119303	0.0462097	-0.92922	0.163438	-0.939242	-0.0520455	0.0722453	-0.346835	-0.61055	0.259213	-0.689688	-0.243863	-1.33401	0.630835	-0.973117	-0.825505	-0.0485436	-0.108401	-0.503245	0.0787172	0.48618	0.686935	0.495465	0.601001	-0.15832
A0A1B0GVB9	0.910747	-0.269249	-0.321129	-0.0618518	-2.06544	0.455881	-0.481466	0.951358	0.460159	0.879474	0.147394	0.113419	-0.783114	0.342063	2.01893	-0.424085	-2.10677	-1.20908	-0.845658	-1.7199	-0.211799	0.177791	-0.202455	-0.61249	-1.45334	-0.0183677	0.736236	0.838662	0.229553	0.330288	-0.470064
A0A1W2PNW4	-2.65965	-4.18877	-0.278172	-4.43376	-2.37907	2.29017	-1.29979	2.04689	-0.760162	-1.39503	7.99545	8.60951	8.62972	7.8276	4.28837	6.13689	1.66985	5.91164	5.62761	3.69229	-0.828504	-1.95789	-3.06825	-1.31682	-1.77142	3.55586	0.0472891	0.0692132	0.00094771	0.00406613	4.74336
A0A1W2PQB1	-2.31808	-2.479	-1.37505	-2.099	-1.63698	-1.85719	-2.30583	-2.44059	-4.40139	-2.57603	-2.20704	-1.04617	-1.80254	-2.24565	-2.39491	-1.26636	-1.55731	-2.64803	-1.15689	-2.11081	-1.67514	-1.54363	-1.68873	-1.62472	-0.987129	-1.01617	0.00520561	0.126282	0.0388458	0.0761449	0.663211
A0A286YES1	2.10317	2.64247	4.48986	2.30001	2.82139	0.976214	1.60083	0.947339	0.827295	1.95706	2.51025	3.3748	1.79521	2.90021	1.12685	1.15766	1.88832	3.43826	3.33026	3.21459	2.65812	3.62148	2.36917	0.987921	3.15086	3.14425	0.321522	0.473991	0.269136	0.373773	0.475199
A0A286YEY1	7.04583	5.7325	7.54173	5.99992	6.12623	6.69657	5.68784	6.92423	5.68945	5.67517	7.56574	7.28054	7.00241	6.74138	6.91715	7.77516	7.03861	7.3512	7.26753	6.21363	7.08481	8.14133	6.40694	6.82142	7.87463	6.89003	0.264572	0.346989	0.00457488	0.0143064	0.836336
A0A286YEY4	8.34772	9.20408	9.72258	9.11918	9.73879	9.13485	8.9963	7.90655	8.94099	9.15366	9.02643	9.84651	9.44964	8.00767	9.64994	9.33909	10.2575	8.77279	9.16319	9.58418	8.82162	9.77796	9.1507	9.28405	9.91733	9.57953	0.244674	0.925014	0.158917	0.240824	0.325291
A0A286YEY5	6.94626	5.63159	6.78749	5.71292	5.79361	6.19149	5.36007	6.14168	5.18976	5.14982	6.90557	7.45001	6.8648	6.4388	6.82361	7.41394	6.87315	6.59224	6.77946	5.52205	6.4046	7.36318	5.70444	6.60966	7.42552	6.34557	0.152688	0.755212	0.00313006	0.0100532	0.829319
A0A286YFF7	-0.498899	-2.11741	-0.842752	-1.13648	-1.25595	-0.664532	-1.23328	-1.61141	-0.971313	-1.36579	-0.824851	-0.413765	-0.946381	-0.917643	-1.44238	-1.17775	-1.23996	-1.53464	-1.27311	-1.3448	-1.384	-1.94374	-1.56439	-1.31255	-1.13866	-0.755147	0.887016	0.413519	0.861377	0.90311	-0.0310779
A0A286YFJ8	1.29699	3.65008	4.21505	2.52569	1.066	0.831033	2.68387	3.74392	2.90865	1.91601	3.69011	3.90569	3.71771	2.58095	2.68235	0.538602	1.10628	2.68513	4.91223	2.29643	0.268582	0.831734	2.74052	2.98333	3.53501	1.79121	0.420117	0.722246	0.948149	0.969658	0.0328895
A0A2Q2TTZ9	3.01466	3.68705	4.15526	4.04219	3.34103	2.85632	3.21301	3.10122	3.16395	3.63124	3.99752	3.6075	3.67842	3.3623	3.65015	3.54427	3.95226	4.01118	3.97095	3.52624	3.63564	4.16595	3.04173	3.87089	4.05153	3.43049	0.242271	0.211889	0.0803841	0.138496	0.297969
A0A2R8Y3M9	3.83951	3.58425	3.39927	3.31962	3.88059	3.74019	2.93808	3.0927	3.19432	3.05231	3.23223	4.07018	3.64191	3.2717	3.84007	3.73287	3.50726	3.53727	4.12127	2.92312	3.99629	3.85858	3.74697	3.11941	4.06233	3.6939	0.225356	0.863101	0.0993271	0.164834	0.243127
A0A2R8Y3T0	1.64152	0.491511	0.0434048	0.391383	0.279904	0.68433	0.662277	0.508566	0.996625	0.613043	-0.874301	-0.591026	-0.145052	-1.15488	-0.878123	0.0402073	-0.249545	0.0777211	-0.193055	-0.22805	-0.578681	-0.214279	-0.212717	-0.11496	-0.229589	-0.732672	0.655423	0.529838	1.10241e-05	0.00014782	-1.02369
A0A2R8Y430	-2.96041	-3.91615	-1.91989	-4.35568	-2.08158	-2.20006	-3.79154	-2.06049	-2.51728	-3.26122	-3.36524	-2.2699	-2.77814	-1.53079	-3.39783	-1.49421	-1.93886	-2.19753	-2.30464	-2.1796	-1.72571	-3.11771	-2.23499	-2.48674	-2.6261	-2.33636	0.122465	0.154531	0.113449	0.182125	0.532408
A0A2R8Y7U1	1.31667	0.966904	0.469228	1.51335	1.23743	1.05505	1.30007	0.635164	0.984607	1.43561	0.0738995	0.334204	0.174343	-0.322271	-3.30909	-0.717483	-0.545305	0.128131	-0.142505	-0.95761	-0.559883	-0.3659	-0.802492	-0.58725	-0.724296	-1.08192	0.0233499	0.00834821	4.45606e-07	3.01341e-05	-1.67925
A0A2R8YEC9	-1.89273	-1.78189	-1.57882	-1.49215	-1.98451	-1.82283	-1.85072	-2.00182	-2.27253	-2.08729	-1.50028	-0.798754	-1.83654	-2.20005	-2.28296	-4.36751	6.5261	-1.66521	-1.45958	-2.30411	-2.51427	-2.34636	-2.58395	-1.89679	-2.93043	-2.12124	2.73522e-08	7.02955e-08	0.693587	0.772079	0.233909
A0A2U3TZL5	0.992158	0.793388	0.441928	0.0711686	1.26772	1.09635	-0.375139	-0.481682	-1.1272	-0.457539	1.25164	1.68519	1.71508	-2.35195	2.34872	1.21013	-0.0480189	-1.90649	-2.171	-1.47051	1.23103	0.790465	0.857463	-0.8135	-0.890966	2.54963	0.404428	0.0359535	0.955859	0.974042	0.0270675
A0A3B3IQ51	-0.218604	-1.6375	-0.0156659	-1.43459	-2.03638	-0.68085	-1.73663	-2.44289	-0.751124	-1.61864	-1.39442	-1.32325	-1.92236	-4.19258	-1.96835	-1.36234	-1.71227	-2.25667	-1.57346	-2.22231	-2.4422	-1.43782	-3.06069	-1.55378	-1.73245	-3.1182	0.221863	0.984302	0.0192248	0.0435655	-0.822285
A0A3B3IRN5	4.06616	4.58889	5.19751	3.10643	4.63027	3.78399	1.21314	3.04436	0.733885	-0.398834	4.98779	5.70548	-0.4072	-0.878947	6.36248	4.40402	0.0481394	-0.621695	-0.466467	0.95401	-2.06775	2.01774	1.51	2.28913	-0.960533	5.57721	0.133384	0.210846	0.196243	0.288498	-1.21824
A0A3B3ISR2	0.658788	0.364968	-0.40026	0.173474	0.727478	0.888563	0.465304	0.654147	0.182617	-0.476884	0.217145	-0.741187	-1.47169	0.201302	1.39962	0.341018	1.44775	0.308879	-0.163429	1.60247	0.50332	-0.16829	0.898395	0.327747	0.552674	-0.0727524	0.542228	0.0961556	0.999631	0.999631	0.000115331
A0A3B3ISS6	0.685576	0.339071	0.1759	0.657013	1.63599	0.732232	1.37986	0.0943355	0.971177	0.174208	1.15279	1.07571	0.570543	1.39279	1.75292	0.761258	2.24744	1.39334	1.17382	1.78261	0.466273	0.332622	1.05689	0.692048	0.920733	1.89176	0.568955	0.870548	0.036489	0.0731132	0.481935
A0A3B3ITY6	2.94747	2.74979	1.91595	1.89653	2.68763	3.01341	2.47346	-0.647041	0.66367	2.87122	-0.79452	0.272753	0.614077	-0.666067	-0.201094	0.391732	-1.94096	-0.112353	0.229427	0.26393	1.14786	0.480919	-0.688915	-0.565096	0.315475	0.618033	0.0622151	0.12185	0.000218869	0.00127321	-2.09688
A0A3B3IUD5	0.117626	0.120932	0.0196661	0.504873	0.436611	0.234697	0.614599	0.344828	0.344376	0.126075	0.482965	-0.314924	0.48285	0	0.344079	0.101883	1.03795	0.739319	0.158193	0.840572	-0.0800274	-0.0410439	1.01895	0.219821	0.647643	0.263663	0.631509	0.0282922	0.493198	0.599596	0.0824402
A0A3B3IUE0	2.16349	2.66823	1.44575	2.57597	2.3521	2.16987	2.44294	0.430707	1.85798	1.847	0	1.5885	1.13184	0.731226	2.38304	1.1523	2.05268	1.12743	1.07718	1.96689	1.38877	1.49958	1.24583	0.904383	1.65921	0.952819	0.747444	0.611343	0.0143618	0.0354783	-0.691547
A2A3C1	-0.638762	-0.700764	-2.56869	-1.53622	-0.613595	-0.381023	-0.896671	-2.41289	-1.92711	-0.581427	-1.9189	0.435103	-1.9817	-2.62694	-1.57009	-1.30951	-1.6857	-2.24094	-1.82186	-1.87762	-3.712	-2.72214	-1.89228	-1.85499	-1.09582	-1.09627	0.864644	0.80064	0.100933	0.16547	-0.585013
A8MVZ9	-0.774265	-2.07925	-1.5889	-1.96028	-1.45272	-1.7183	-1.58577	-2.51322	-1.54649	-1.22124	-1.57285	-1.77192	-1.60366	-1.19188	-1.05144	-1.04367	-1.65376	-1.34699	-1.8481	-2.48277	-0.631599	-1.70286	-1.16319	-1.77833	-2.56317	-1.10259	0.471268	0.794357	0.577222	0.673011	0.112244
B0YIW2	0.810343	-0.967601	1.34931	-1.60707	-1.25871	0.0796807	-0.939395	2.08746	-1.57116	0.389581	1.84273	2.35973	1.45386	2.27613	1.71532	2.6923	2.81654	-0.0062733	1.29527	0.755483	-1.01343	2.23258	2.18341	1.53678	1.43406	2.95911	0.0363967	0.481992	0.00176433	0.0065574	1.82111
B0YJC4	-1.98025	-4.35397	-1.7229	-2.55144	-2.43399	-2.90813	-4.0503	-1.5939	-3.65257	-4.12093	-1.60618	-3.5686	-2.385	-0.599083	-2.74908	-1.67444	-1.35799	-1.69591	-2.2639	-3.96217	-1.85993	-2.80685	-1.6806	-2.1223	-2.20639	-1.43301	0.0992841	0.488911	0.0537247	0.10092	0.813625
B1AHL2	-0.36936	-0.378174	-0.542938	-2.14605	-0.504442	-0.344522	-4.55693	-3.23356	-1.26231	-1.26545	-0.264157	-0.51181	-1.54119	-1.04282	-0.282103	-0.418316	0.119699	-1.27803	-0.623486	-0.473559	0.0278708	-0.824925	-1.74958	-1.01551	0.286724	0.597068	0.000886242	0.00890654	0.0894358	0.151676	0.89824
B4DV12	-1.30881	-1.60153	-1.02433	-1.24261	-2.71323	-1.90038	-1.1118	0.811968	-0.226557	-1.01499	-1.86634	-1.79331	-1.54092	0.731461	-1.31595	-2.69135	-0.696866	-0.0849092	-0.833892	-1.1678	0.10684	-1.49116	-0.757628	-1.33333	-1.62467	-1.25414	0.19169	0.70099	0.930208	0.963625	0.032353
B4E1Z4	4.40153	3.38111	4.50633	3.712	4.99787	3.16567	3.18325	4.04923	3.8083	3.44573	4.78822	5.67896	4.86782	4.80267	5.79068	5.24917	5.47674	4.68898	5.25739	4.88427	5.28766	5.59581	5.2246	5.18916	5.57501	5.10545	0.0260024	0.05079	2.95184e-05	0.000317369	1.35131
B7WNR0	1.52242	1.714	1.48009	1.69322	0.887646	0.160034	1.97355	1.82725	2.01762	1.0642	2.13526	2.791	2.80097	2.44395	2.84499	0.611374	3.53591	2.33876	2.44035	2.71759	2.08707	1.36276	1.93995	2.7832	2.67353	0.34845	0.540393	0.237229	0.00793605	0.0223615	0.806941
B7Z4G8	2.00819	1.9997	1.13677	1.64253	1.7035	1.88663	1.82662	1.1808	1.791	1.86332	0.688565	1.01475	0.790231	-0.0706254	-4.81558	0.412576	-0.575075	1.52465	0.97719	-3.85379	-0.470947	0.827639	0.21772	0.904822	0.791441	0.71371	8.25058e-06	9.37319e-06	0.0012318	0.00486711	-1.76158
B8ZZ51	-1.50885	-1.30184	-2.16307	-0.909139	-0.907317	-1.45399	-1.23095	-0.474736	-1.03562	-1.16104	-0.872342	-2.97877	-1.5638	0.366261	-2.32018	0.512949	-1.07269	0.279136	-1.99405	-1.35344	-0.282399	-1.11977	-0.292641	-1.29096	-1.35733	-0.779585	0.496253	0.0218252	0.469669	0.578794	0.20718
C9IZ46	1.68884	1.8155	1.42546	1.58067	1.86878	1.08538	2.16003	0.895559	1.78605	1.83134	0.869083	-0.0377661	2.16475	1.28319	0.956657	1.09299	0.802952	1.91675	1.25907	1.18557	1.8369	0.0414521	1.15584	2.36484	1.00105	0.974937	0.228286	0.09439	0.0440768	0.0851627	-0.434495
C9IZG4	2.17679	2.28358	0.813795	1.93411	2.24742	2.00138	2.39817	0.781065	0.912259	1.9245	-0.084317	-0.621434	0.979843	0.656432	-0.754295	0.483329	-0.223469	-0.126359	0.545371	-0.0788217	0.520469	-1.95508	-0.0980042	-0.331439	0.12601	0.253847	0.164177	0.824131	1.58527e-06	4.76461e-05	-1.79155
C9J2H1	1.85338	1.80664	1.28848	1.81441	1.16185	1.90134	1.46686	1.49867	1.28462	1.9863	0.819495	1.33745	1.62714	0.774622	0.644962	0.141582	0.0080974	1.3165	1.16958	1.21164	1.28313	1.56043	1.35331	1.74862	1.06635	1.20605	0.0429341	0.12421	0.00240812	0.00829805	-0.526944
C9J6G4	0.20872	-1.14377	-0.669692	-1.61188	0.383646	-0.197689	-1.16982	-1.8382	-1.56379	-0.702347	-0.290117	-0.0475515	-0.235093	-0.8757	0.00156311	-0.331045	-0.718214	-0.749066	-0.925383	0.542994	-0.0444479	-0.57563	-0.107959	-0.817824	0.879215	0.237108	0.965094	0.185379	0.0557619	0.103312	0.576911
C9J8S2	0.995522	0.837234	0.697081	0.879784	0.792466	1.07351	0.230825	0.838938	0.544068	0.872355	0.175737	0.625378	0.9708	0.29372	0.913074	0.555199	1.13105	0.62471	0.375498	1.1234	0.41253	0.788458	1.44506	0.648786	0.786205	0.670384	0.931173	0.28467	0.633491	0.727641	-0.0549288
C9JC84	-0.263894	-1.5792	0.70069	-1.75146	-0.599643	-2.83748	-1.40361	0.20453	-2.32161	-0.979126	2.93524	3.107	2.05658	2.74097	-0.627591	3.57123	-1.48916	1.30769	0.242111	-1.21894	0.652367	3.20698	1.19256	2.76214	1.53754	1.50218	0.289264	0.250387	7.54291e-05	0.000580194	2.55051
C9JF17	4.50517	5.00927	4.84792	4.27803	4.05605	4.63105	3.96181	4.05558	4.9204	3.03571	5.49338	4.65067	4.39338	4.73477	6.14739	4.577	7.00066	4.13228	3.28771	4.56288	4.05587	4.93848	4.80675	4.20949	4.33289	4.85925	0.0222382	0.230798	0.145641	0.22384	0.43133
C9JHR8	-3.05096	-0.328957	2.13299	-0.142714	-2.49656	0	0.684272	-4.26105	2.06426	-4.69958	0.424631	3.04729	1.89636	-3.28955	1.83084	1.2563	2.4841	1.01521	1.00194	1.14744	0.921542	0.856316	1.08665	2.58549	2.38197	-1.93557	0.00564245	0.161761	0.0353039	0.0715333	2.05426
C9JIZ6	3.61084	3.84779	2.79471	3.5529	3.17438	3.693	3.64869	2.33807	2.7844	3.72122	1.6414	1.47706	1.79659	1.79237	1.31363	1.16767	1.42104	1.85539	2.20142	2.63815	2.23822	1.2409	1.58986	1.96972	1.66941	1.70549	0.010385	0.368257	3.95083e-07	3.01341e-05	-1.5842
C9JV77	5.52484	5.025	5.43558	4.82964	5.02	5.17017	4.91372	5.76186	4.59466	4.41774	5.51535	6.18109	5.98773	5.42328	6.36531	4.91715	6.46585	4.62681	6.51058	5.69461	5.58291	6.2566	5.67722	6.37902	6.44549	5.89084	0.215686	0.335122	0.000390424	0.00195574	0.800671
C9JXI5	2.4782	3.07645	3.65783	3.20701	1.5915	1.30812	2.44154	1.95747	2.77038	2.62598	1.38367	0.933041	1.67181	1.39002	1.51486	-0.0464682	2.0781	3.06835	3.26853	2.53077	2.50836	3.10329	0.623424	0.909257	2.56769	0.0596123	0.323594	0.240139	0.0345808	0.070597	-0.788678
C9JYY6	0.566485	0.685519	-0.108739	0.388739	0.8379	1.01221	0.785902	-0.233913	0.295636	0.814088	-0.369538	-0.380452	-0.15123	-0.512918	-0.654769	-1.24592	-1.87858	-0.0124684	-0.324333	-3.67339	-1.37029	-0.468545	-0.74248	-0.297533	-0.829528	-0.624289	0.0066994	0.0225043	2.99183e-05	0.000317369	-1.3504
D3YTG3	-0.00243247	0.650701	0.27574	0.753917	-0.431099	0.469232	0.451896	0.347229	0.300745	0.921946	-0.790095	-0.231307	0.0140719	-0.837046	-1.92532	-1.47799	-0.380828	0.46596	-0.147458	0.0674241	-0.219973	-0.153457	-0.837272	0.460106	-0.594702	-0.328242	0.194045	0.119505	0.000512852	0.00245534	-0.806046
D6RA26	3.66658	0.380171	1.51221	0.956288	4.26087	2.40707	0.043181	-0.247455	0.478427	0.971414	-0.103116	2.30747	1.3278	-3.34749	4.74651	2.39649	2.55734	-0.281169	0.322118	0.772646	1.83501	0.994112	1.65068	-0.219894	2.11866	3.55359	0.356484	0.54096	0.821139	0.872852	-0.153453
D6RBV2	-0.0685925	0.235225	-0.531855	-0.0938482	-0.16923	0.471556	0.114107	-0.490169	-0.28262	0.104224	-0.344129	0.320344	-0.028443	-0.229044	0.424899	-0.406691	-0.614263	-0.25843	0.0384406	0.707454	0.482637	-0.0707867	0.221095	0.343562	-0.0849416	-0.330946	0.827797	0.589625	0.555425	0.653228	0.0817929
D6RD17	-0.768128	-2.50941	0.277058	-2.03687	-1.14877	-1.07446	-1.57699	0.504093	-1.20081	-1.77184	2.12169	-0.961795	0.541907	3.0215	0.636372	-0.258273	2.78603	0.798075	1.56335	0.089416	0.0779569	1.22455	-0.425593	1.12212	1.75402	-0.0226192	0.936198	0.539547	7.91556e-05	0.000592182	2.00991
D6RD58	1.38387	0.53299	-1.0102	0.18352	1.18044	0.236941	0.937801	0.0747399	-0.787603	0.979552	0.0554426	0.165674	1.11	-1.08323	0.912235	-0.0309265	-0.676034	0.220565	0.090689	0.0499887	-0.385742	0.940552	0.604453	0.632448	0.123313	-0.316916	0.369698	0.322592	0.465184	0.574577	-0.220424
D6RE82	2.45986	-2.7806	2.87326	-3.70375	-2.53736	-2.59603	-2.66275	-1.91256	-2.34453	-3.02788	0.272176	0.483133	-1.17117	-2.10746	2.41706	4.00772	-1.22207	-1.80409	-2.11591	-1.61851	2.79704	-0.78331	-1.71358	-2.49502	-0.99094	4.26466	0.00194249	0.940417	0.117906	0.187609	1.51197
D6RF35	6.52114	5.70986	6.40884	5.8429	5.86311	5.81423	5.93107	6.10792	5.72228	5.73053	6.30482	7.44499	7.15687	5.70791	7.73406	6.86329	7.58131	6.04664	7.00946	7.01429	7.08938	7.03457	7.00589	6.7516	7.13712	7.06031	0.0218246	0.0657196	3.40332e-06	7.44419e-05	0.96872
D6RF86	-1.94095	-3.30046	-4.51368	-3.70553	-4.17574	-1.78778	-2.6237	-3.35888	-2.36047	-2.22573	-2.58764	-3.05729	-2.72824	-1.94305	-3.42129	-2.5375	-2.8422	-4.2019	-3.73709	-2.87047	-3.56351	-3.69577	-2.17604	-2.83462	-2.78223	-1.76224	0.525414	0.246122	0.823983	0.874069	0.0779765
E7EMS2	2.2224	2.64604	2.04598	2.78217	1.96805	2.35342	2.04577	0.607841	2.3809	0.855319	0.315215	0.0200848	0.307085	-0.0153373	0.674361	0.536624	-0.441761	0.809169	0.239386	1.36177	1.67811	0.50401	0.949792	-0.200251	0.601533	0.696587	0.0726161	0.378301	4.17087e-05	0.000352569	-1.48851
E7END6	-1.30318	-2.55169	-1.43376	-2.28051	-1.80044	-1.41088	-2.12767	-1.57498	-3.1828	-2.03493	-1.47127	-1.04416	-1.56448	-1.2454	-0.763328	-2.22449	-0.854764	-2.2285	-0.765003	-2.1362	-3.31614	-1.79076	-1.93938	-0.706575	-1.41472	-0.708796	0.200017	0.493925	0.0937761	0.157068	0.459213
E7EQB2	-1.65908	-4.56491	-0.501543	-1.19736	-2.72496	-4.34439	-2.97422	-1.02092	4.94781	-0.31664	-1.37243	-0.482665	-1.79221	1.90131	-1.1937	-1.14517	0.52594	-1.66312	-2.48752	-2.24389	-0.324753	-0.622304	-0.205903	-1.48962	-0.740547	-0.521988	0.0104876	0.00246289	0.537567	0.639173	0.56946
E7ES19	0.0334287	-0.387758	-0.472101	-0.447627	1.28395	-1.0399	-1.04226	-0.695367	1.08416	-0.808875	-0.353279	1.43323	0.786664	-0.324868	2.37585	-0.447449	1.02183	0.393318	0.44997	0.605812	1.00094	0.468021	-0.345988	0.829794	1.11611	-0.558462	0.140748	0.933848	0.0286953	0.0608792	0.777454
E7EUF1	4.53427	4.13305	3.75421	4.44028	4.18138	4.19601	4.40166	3.51058	4.48225	4.52317	3.32776	3.66635	3.89007	2.86813	3.18788	3.42193	2.45232	4.27104	3.49302	3.22083	3.44558	3.6154	3.86974	3.36577	3.29482	3.41112	0.229744	0.538847	2.98297e-05	0.000317369	-0.790577
E7EX29	-1.66091	-0.942239	-1.06347	-1.70604	-0.147568	-0.901969	-1.15585	0.201656	-1.68729	-0.172191	-0.242964	-1.91876	-0.915192	1.10792	-0.741713	-0.904718	0.189674	-0.0483306	-0.438482	0.106268	0.860087	-0.420434	-0.280307	-1.24877	0.330227	-0.971296	0.719355	0.682673	0.0609582	0.109563	0.577538
E9PEK4	-1.74775	-1.80711	-1.58813	-1.83344	-1.96168	-0.712092	-1.585	-1.15289	-2.04581	-2.22593	-0.965141	-0.690841	-0.979261	-1.15429	-0.83185	-1.47112	-0.773843	-1.27865	-0.643961	-1.10715	-1.09417	-1.36727	-0.690909	-0.581209	-0.325718	-0.730857	0.327015	0.239097	0.000342909	0.00178378	0.748094
E9PF17	-0.96558	-0.28537	-0.220822	-0.645672	-0.299665	-0.225666	0.300158	-1.12358	-0.625264	0.335705	-0.54979	-0.701839	-0.202311	-1.75647	-13.5717	-0.581889	-0.99408	-1.30087	-2.01427	-1.23207	-1.00037	-2.05215	-2.74726	-0.889038	-2.84013	-0.0481754	1.46947e-08	2.52334e-06	0.0581472	0.105259	-1.65457
E9PG40	1.43661	1.45738	1.09152	1.1397	1.11689	1.36427	1.46085	0.514891	1.02608	1.54727	0.0299805	0.866122	0.459676	0.327566	-0.934133	-0.1354	0.0397522	0.821282	0.402662	-0.527315	-0.50304	0.161729	-0.0649673	0.496373	0.542746	-0.172808	0.357088	0.136613	3.34751e-07	3.01341e-05	-1.10241
E9PGN7	2.33812	3.45304	3.54147	3.4153	2.24419	3.5641	3.80726	4.20348	3.72436	3.34106	4.42409	3.60201	3.79366	4.3962	2.20625	3.31563	3.65605	4.6175	4.05845	3.44784	3.52415	4.22073	3.80771	4.66439	4.06829	3.44834	0.0240854	0.981908	0.0759735	0.132038	0.464969
E9PHK0	1.75378	1.71261	1.51967	1.90287	1.42784	1.36195	1.20351	0.507075	1.33255	2.0841	0.147289	-0.0558693	0.376259	1.50576	1.72593	-0.197245	1.24211	0.926934	1.30525	1.74843	1.30011	1.14017	0.603005	1.15544	0.811267	0.765416	0.208479	0.320947	0.00990322	0.0270306	-0.57433
E9PIF4	0.0608016	-0.846058	-0.677388	-0.48163	-0.392832	-0.579724	-1.22089	-1.05124	-1.05866	-0.911828	-1.50869	-3.85615	-0.0947462	-1.32269	-1.23233	-1.82016	-0.309923	-1.16153	0.64915	-1.39733	-1.57529	-4.25067	-1.28711	-1.21243	-1.01947	-2.16476	0.00237048	0.00123379	0.0321398	0.0666192	-0.756813
E9PK25	-2.23043	-2.06736	-2.45216	-1.98945	-2.72405	-2.15693	-2.14815	0.0542699	-2.13115	-2.04971	-1.68237	-1.77573	-2.26152	-0.872257	-1.57683	-1.47015	-1.89638	-1.12291	-1.47811	-1.7954	0.0828243	-1.49843	-1.55296	-1.83085	-1.77045	-1.70731	0.00250803	0.243435	0.100557	0.165354	0.476461
E9PKC6	-1.27613	-1.30865	-1.43275	-1.36167	-1.23575	-1.0793	-0.756159	-1.76627	-1.39857	-1.35008	-0.643462	-1.24878	-1.00125	-0.9352	-0.67573	-0.880089	-0.614573	-1.81544	-0.525128	-1.58432	-2.80327	-0.651195	-0.861626	-0.233036	0.19688	0.123157	0.368498	0.00284394	0.0542984	0.101556	0.411967
E9PKE3	-1.93683	-2.53798	-2.69325	-1.93493	-2.36234	-2.48307	-2.55049	-0.0572415	-3.07499	-1.15445	-2.20528	-3.80825	-2.7016	-0.789162	-1.76634	-2.02611	-1.82426	-1.04326	-1.93667	-2.38479	-0.194022	-1.1703	-1.45938	-1.84465	-2.20697	-1.40593	0.722345	0.848498	0.431199	0.541195	0.280621
E9PN95	-2.70238	-3.56975	-0.843729	-3.25039	-0.85455	-1.78782	-1.19174	-4.31833	-1.97852	-2.55683	-1.14783	-0.420376	-0.140706	-2.0179	-0.475776	-1.04564	-0.305107	-2.08514	-0.271153	0.134174	-0.876007	0.964176	-0.111179	-0.382217	-0.0777944	-0.482506	0.104323	0.142093	0.000954526	0.00406613	1.75909
E9PPZ9	1.13243	0.704619	1.27427	0.161602	-0.0514679	0.802308	-0.586493	-0.980637	-1.38948	-0.391443	-0.346146	-0.116301	-0.380601	1.12856	-0.167989	1.67618	-0.139853	-0.563134	0.959683	-1.35012	1.57083	-0.0221752	-0.0922547	0.41443	0.874933	1.2818	0.350792	0.862396	0.533183	0.635954	0.227919
E9PRU1	0.467214	0.323562	-0.237186	0.249095	0.364835	0.455828	-0.041492	0.477862	0.430147	0.660125	0.0185836	0.825117	0.0636555	0.399882	0.724582	0.253009	-0.406844	0.469898	-0.058276	-0.287107	-0.918997	0.154019	0.405072	0.415623	0.406478	0.333622	0.0239028	0.122047	0.322013	0.438814	-0.140104
F5GY80	-1.29182	-0.999609	-1.43948	-1.02674	-0.727336	-1.76551	-1.35738	-0.889253	-1.90434	-1.67595	-0.915683	-0.328675	-1.50736	-0.564181	-1.19923	-1.16816	-0.96777	-1.4044	-0.623325	-2.20602	-1.54478	-0.175727	-1.18827	-0.650352	-0.816608	-1.23214	0.999984	0.407044	0.135664	0.210904	0.276952
F5H283	1.70206	1.08038	0.578298	0.470378	1.45773	0.762562	0.126131	-0.554081	-0.311545	0.734139	-0.540709	0.20687	-0.597899	-1.33423	-0.153966	-0.118467	-1.85023	-1.52346	-0.805947	-0.614825	-0.366816	0.204229	0.0479951	-0.970686	-1.20879	0.0118898	0.994855	0.69458	0.000409058	0.00203028	-1.20555
F6S8M0	2.03433	0.786091	0.28657	1.14783	1.4189	1.80132	1.79817	0.673473	1.29127	1.8765	0.424661	0.586754	0.872959	-0.123087	-1.5588	-0.0400597	-1.01859	0.564703	0.398337	-0.579117	-1.02067	-0.654934	-0.201688	-0.357654	-0.222411	-0.33003	0.715658	0.667173	4.85919e-06	9.73637e-05	-1.51517
F6SYF8	-0.382263	0.570685	0.765954	0.598292	0.835	0.880579	0.0275341	1.3019	1.5405	-1.09635	-3.07273	0.714345	1.07433	0.0739757	-2.55501	0.300022	-0.514443	2.63883	-2.83003	-0.960166	-0.203506	0.41252	-0.417534	0.869534	-0.913501	-2.18508	0.145377	0.0382413	0.0469143	0.0900022	-0.977212
F6VDH7	-1.77858	-1.70378	-2.37885	-2.49473	-2.50419	-0.832451	-2.12195	-2.03045	-2.9705	-1.59668	-2.43713	-1.66269	-1.7065	-1.92998	-2.87948	-2.87934	-1.69006	-2.61598	-2.90949	-1.26355	-2.70471	-2.79606	-1.74714	-2.00254	-2.89105	-4.11814	0.302365	0.550818	0.19747	0.289476	-0.348399
F8VVB6	0.346862	-0.28084	0.0325902	0.123418	0.411267	1.6484	0.345986	-0.00837532	-1.23735	0.968937	-0.973838	0.335491	0.17762	-0.0866956	0.82695	0.0860994	-0.259572	0.224607	-0.699118	0.424621	0.0654961	-0.0408769	-0.280103	-0.624419	0.580538	0	0.494088	0.119906	0.36474	0.482456	-0.250289
F8W8W4	-2.46017	-2.13235	-3.20978	-2.0127	-1.54359	-2.21022	-1.71466	-2.87196	-2.8634	-1.23366	-2.74279	-3.3364	-4.53788	-5.71523	-3.26306	-4.75322	-1.93886	-4.52399	-2.12888	-2.27358	-1.89122	-3.40692	-1.55359	-2.49221	-2.46214	-3.44402	0.0429358	0.0521949	0.0168453	0.0399707	-0.92875
F8WF14	-0.571667	-1.9252	-1.51963	-2.00487	-1.24606	-1.86667	-1.55428	-1.66368	-1.93437	-1.4864	-0.545337	-0.442737	-0.887447	-1.3731	-0.807831	-1.44706	-1.37911	-1.36431	-0.59013	-0.939678	-1.68322	-0.259192	-1.10977	-0.283722	-0.971148	-0.965741	0.281653	0.962306	0.00160467	0.00611356	0.636687
G3V3X5	2.9737	2.80933	2.20764	2.84742	2.75485	3.80227	2.69174	2.57435	2.83847	2.81638	2.46314	2.3604	3.05665	2.91146	3.81672	2.85585	1.87581	2.0622	1.97289	3.62261	1.78144	2.3667	3.55205	2.82598	3.00415	3.73543	0.189331	0.105547	0.76059	0.820644	-0.0651462
G3V4U0	-0.964997	-1.03916	-0.869066	-0.802044	-1.03329	-0.199814	-1.05109	-0.328813	-0.407543	-0.463286	-1.27341	-0.855697	-0.819103	-0.454105	-0.292321	-0.58246	-0.585635	-0.804932	-0.90069	-0.361015	-1.49893	-0.384751	-0.401729	-0.137531	-0.84056	-0.785435	0.379155	0.777578	0.831566	0.880386	0.0297656
G3XAK1	-1.93273	-1.94639	-1.81899	-1.64404	-2.29276	-2.20827	-1.70056	-1.39195	-1.88147	-2.04958	-1.79162	-1.01533	-1.97891	-1.45747	-1.30377	-1.36277	-1.11939	-1.78355	-0.610129	-3.1257	-1.47722	-0.428665	-1.16886	-0.810544	-1.63286	-2.44486	0.930016	0.00696759	0.0388466	0.0761449	0.417195
G5E9G7	-0.483222	-0.464033	-0.835795	-0.931577	0.40241	-0.53834	-0.817991	-1.43934	-0.467924	-0.409488	-1.91478	-2.27938	-1.75531	-2.35144	-1.72928	-2.1442	-2.55644	-1.56779	-1.05657	-1.81316	-1.28365	-2.53248	-1.22034	-1.96411	-1.933	-2.18569	0.292649	0.874115	1.55911e-06	4.76461e-05	-1.29445
H0Y9C7	-0.0751801	-0.417959	-0.678563	-0.640387	-0.250289	-0.211977	0.0247831	-0.852041	-0.0692761	-0.160343	-0.830607	-0.959355	-1.66865	-1.05063	-2.66668	-0.380492	-1.4359	-0.702152	-1.80576	-2.55937	-1.05295	-1.97126	-1.84919	-1.49237	-1.51761	-0.743224	0.129813	0.0198837	8.43231e-06	0.000130291	-1.08476
H0YAC1	-1.0574	-2.15559	-1.0435	-1.94564	-1.53259	-2.04143	-2.24231	0.211941	-1.95723	-2.26935	0.395211	-0.182839	-0.669235	0.629561	0.00474102	1.08497	0	-0.757681	0.34824	-1.67039	-0.0585038	0.999165	0.322072	0.537363	-0.580646	0.234412	0.0451441	0.732378	4.05801e-05	0.000348474	1.64309
H0YF95	1.19482	0.783764	0.0481826	0.374149	1.01879	0.932839	0.807989	-0.238946	0.100386	0.982611	-0.57218	-0.795118	-0.443329	-1.51439	-0.557257	-1.02235	-0.923114	-0.106687	-0.478017	-0.877918	-1.4021	-0.629903	-1.09093	-0.561738	-0.891923	-0.464712	0.0786704	0.339747	1.43401e-06	4.76461e-05	-1.37119
H3BLU2	1.18765	0.930135	0.066908	0.141507	1.09879	0.909227	0.427312	-0.208194	-0.221777	0.144272	-0.151675	-0.0837016	0.206929	-0.658522	-1.01787	-0.0827408	-0.87144	-0.104665	0.210309	0.248032	-0.288644	-0.124478	0.180047	0.145304	1.13526	0.920835	0.126244	0.905563	0.0467077	0.0899247	-0.468647
H3BP20	0.687552	0.0737809	-0.203362	0.315708	0.0237816	0.453975	0.0982463	0.312608	0.0938972	0.658981	-0.345618	0.441363	0.0882061	-0.314925	-0.848062	-0.380165	-1.95057	-0.0264571	-0.338556	-1.14557	-0.575081	-0.135468	-0.116616	-1.04861	0.0353863	-0.530317	0.0656111	0.0352161	0.000433206	0.00213059	-0.700958
H7BY57	-2.12775	-0.96435	-1.88687	-0.993482	-2.1262	-1.43563	-1.34327	-1.73534	-1.06596	-1.57899	-2.18548	-1.77655	-1.68954	-2.30055	-1.92184	-2.22404	6.5261	-0.984867	-2.33798	-3.49047	-1.76409	-2.52445	-1.96949	-1.97611	-1.58807	-1.45507	2.12236e-08	2.94699e-05	0.935231	0.963625	0.0468771
H7BY64	-1.48111	-2.94383	-3.18822	-3.6718	-2.83978	-2.33308	-6.39331	-4.51217	-1.67817	-1.91736	-0.76995	-0.257806	-0.0114046	-0.516179	-0.23283	0.58976	-0.240032	-0.965082	-0.709094	-0.189402	-2.61859	0.908771	0.828639	-0.854463	-0.676931	0.159819	0.043827	0.0542231	0.000148268	0.000966424	2.74871
H7C2K7	-2.16634	-3.00709	-3.47831	-2.97804	-2.36534	-2.28376	-2.20975	-2.71454	-3.57872	-2.73092	-2.59456	-2.64379	-2.83727	-2.87298	-3.42129	-2.75964	-1.84271	-3.42693	-1.20002	-3.68786	-3.67346	-2.01856	-2.01269	-2.87504	-1.77958	-2.13848	0.545388	0.253225	0.571832	0.669613	0.139728
H7C2R7	5.57671	4.20762	5.44801	4.73676	5.38272	5.00745	4.49469	5.09438	4.20201	4.03336	4.68045	6.04311	5.90862	4.69036	6.34882	5.54667	1.69831	4.51381	5.62251	1.72315	5.65442	5.82873	5.78789	5.38368	6.05973	6.25631	0.000441557	0.0069786	0.476168	0.585471	0.290792
I3L1J2	-0.894169	-2.14294	-0.421337	-1.22882	-1.12346	-1.36336	-1.60447	-1.71159	-1.26081	-1.3127	-0.635295	-0.285957	-0.0655888	-1.44065	-1.14068	-0.598624	-0.338791	-1.45905	0.332603	-1.38041	-0.586832	-0.151026	-0.715559	-0.538283	0.800125	0.37994	0.710569	0.262408	0.0011922	0.00477763	0.817361
I3L2R6	-0.604133	-2.9828	-1.34903	-3.02997	0.144574	-1.07188	-0.979652	-0.318423	-4.15575	-2.67406	-3.59936	1.06989	-3.35219	-2.19331	-2.46442	-0.853341	-0.502663	-2.95301	-1.52349	-1.97763	-0.764916	0.0125679	-0.693882	0.306395	-0.894759	-2.97436	0.48541	0.953496	0.673164	0.757135	0.242207
J3KNP4	0.708489	0.414363	0.0477875	0.268522	0.432633	0.909202	0.672007	0.0798759	0.487543	0.583698	0.564404	0.204613	0.328378	0.0655132	0.300888	0.717349	-0.560373	0	0.0912674	-0.952375	-0.457536	-0.0547173	0.290407	0.615538	0.26154	0.190432	0.0639843	0.139561	0.0170544	0.0402202	-0.360079
J3KPS3	-2.69159	-2.58221	-3.03966	-1.6734	-1.6577	-2.97196	-1.53952	-1.3631	-1.29319	-1.53347	-0.759263	-3.31544	-3.69761	-1.0817	-2.45681	-0.963709	-3.4886	0.0507696	-1.59025	-3.27203	-1.33547	-2.9919	-1.49458	-0.732318	-1.24188	-1.75177	0.148208	0.116379	0.680579	0.762305	0.151919
J3KQ66	-0.203286	0.183428	-0.310966	0.0229963	-0.249962	0.667873	-0.407651	-0.294498	-0.728187	0.830136	0.353029	-0.0153702	0.00191794	0.0187122	0.245213	-0.618457	-0.467028	-0.340336	-1.70196	0.916138	-0.840544	-0.643499	0.691279	-0.0549879	-0.229951	0.137973	0.420963	0.415463	0.620661	0.717474	-0.110231
K7EIS2	2.67853	1.12213	0.190479	0.972963	0.415747	1.10799	-0.268938	1.43874	0.852222	2.74355	1.18143	1.45065	1.13682	1.47207	0.599631	2.81204	-1.05151	1.75733	1.64145	0.516552	-0.934372	0.165465	2.09658	1.1417	0.116916	2.70541	0.454188	0.66233	0.858815	0.902173	-0.0748322
K7ELL7	-1.17363	-0.547832	-1.45696	-0.980224	-1.03115	-0.0923667	-0.53193	-1.43393	-1.37148	-0.981633	-0.960842	-0.751487	-0.991949	-1.23773	-0.766185	-0.923115	-0.842699	-0.677091	-0.468581	-1.97145	-1.21055	-0.717778	-0.695872	-0.929392	-0.228669	-0.727756	0.794765	0.608428	0.650304	0.739107	0.0787922
K7ELW0	-1.30411	-0.192896	-0.274576	-0.470992	-0.381861	-0.470965	-0.683236	0.421619	-0.425384	-0.255229	0.269069	-0.101725	-0.736415	1.86988	0.666658	-0.0556648	0.538016	-0.0347723	0.303577	0.491397	0.551254	-0.890861	0.657588	-0.00258865	-0.620181	-0.0316793	0.256706	0.175706	0.0119259	0.0307233	0.58336
K7ERG9	2.68989	2.34563	3.28967	2.39109	2.89602	1.77435	2.27885	2.11161	3.09689	2.11342	2.46587	2.78428	2.44964	2.94909	3.90241	3.22225	4.71389	3.14335	2.37889	3.96975	3.41746	3.85715	2.83869	3.03139	1.88251	1.94976	0.297301	0.13842	0.0320117	0.0666192	0.561029
K7ERI9	4.16335	2.42789	4.20068	-3.44771	-5.09417	-3.78056	3.11247	4.02327	-2.90742	-2.66661	3.51179	-1.70705	-0.670633	-0.653319	-1.40844	-1.08621	4.51923	2.69032	-1.86574	-1.60913	5.33688	-1.73922	-2.86554	-2.27546	4.90041	3.57169	0.0118238	0.363855	0.711488	0.783941	0.53748
O00115	0.144257	-0.249534	-0.0199862	-0.388957	0.0166413	0.45912	0.229776	-0.295361	1.02234	0.0955853	-0.906415	-0.357722	-0.574647	-0.637815	-0.855453	-0.514242	-2.4259	0.281424	-0.821619	-1.12917	-1.25831	-0.60088	-0.61655	-1.0409	-0.552415	-0.600546	0.271352	0.329978	0.000112488	0.000760699	-0.889585
O00292	-2.94884	-3.24864	-2.08884	-4.25432	-4.116	-1.93188	-3.62221	-1.93081	-2.25763	-3.15272	-1.67857	-1.06724	-0.741483	-1.6632	-0.0143326	-1.16992	-0.891751	-1.87399	-1.94187	-1.0344	-1.18153	-1.16833	-0.00406744	-1.27528	0.130593	-2.18176	0.321797	0.436303	3.769e-05	0.000339924	1.84537
O00391	0.486639	0.409521	0.0242276	0.438591	0.140003	0.428126	0.365262	0.278998	0.525387	0.674206	-0.045369	0.0854606	0.0700178	0.337815	-0.207511	-0.0315619	0.058822	0.625871	0.38549	-0.30332	-0.187188	0.480478	0.316184	0.595614	0.155296	-0.072022	0.412352	0.187813	0.0186817	0.0430076	-0.235591
O14498	0.230182	0.215495	-0.107261	0.0743145	-0.0854058	0.961008	0.618433	0.535269	0.538202	1.05319	0.29863	-0.0310676	0.160238	1.03327	1.15398	0.470797	0.857506	-0.00521695	0.432621	1.15287	0.598272	0.470045	0.814161	0.611063	0.942077	0.428665	0.255702	0.823404	0.26617	0.371128	0.183401
O14791	-2.33657	-1.85986	-1.81539	-2.01577	-1.83084	-4.69805	-2.56387	-0.384035	-2.94659	-1.50139	-0.705205	-1.45289	-1.54679	-0.458786	-0.536534	-2.89195	-0.587238	-1.0586	-0.33705	-1.22831	-2.41105	-0.379068	-1.39257	-0.169327	-0.916065	-1.74226	0.0421732	0.218176	0.0170992	0.0402202	1.08188
O15031	-0.71064	-0.635962	-1.50633	-1.40543	-0.874878	-0.402079	-0.936614	-1.52461	-1.79599	-1.20895	-0.678783	-1.05052	-1.3572	-1.51671	-1.66801	-0.960074	-1.6857	-1.75349	-1.58036	-1.97295	-2.89731	-1.24016	-1.60923	-1.19282	-1.05306	-1.20782	0.185949	0.702417	0.0729162	0.12725	-0.363864
O15240	-0.188554	-1.61199	-1.27144	-1.41055	-1.19253	-0.676077	-1.49178	-0.68441	-0.942223	-0.319373	-1.89867	-1.69157	-1.78884	-1.39171	-1.58416	-1.48707	-2.55644	-2.61542	-3.59631	-3.16794	-1.67956	-3.6606	-0.432084	-0.937967	-3.83347	-1.37509	0.0311857	0.0312096	0.00100207	0.00420249	-1.12716
O15537	2.06776	0.825715	0.544992	1.11969	1.9853	0.236516	1.02008	0.663166	0.167237	2.23996	-0.133547	-0.202459	0.623657	-0.277131	-1.20427	0.295624	-0.804447	0.939259	-0.788759	-1.13264	0.214889	-0.347739	0.392447	-0.411658	0.240777	0.55317	0.444194	0.554833	0.000612922	0.00285854	-1.21472
O43505	2.86204	2.82998	2.28266	2.57445	2.16318	2.55256	2.38684	2.36048	2.69549	2.85492	1.64652	2.2662	2.01106	1.68481	1.19573	1.49408	0.48267	3.04018	2.46641	1.55772	2.21084	2.22158	1.95423	2.0737	1.70428	1.60217	0.302396	0.0149084	0.000299549	0.00160452	-0.705499
O43707	-0.907043	-2.29681	-1.69558	-1.82319	-0.348369	-1.86309	-1.46696	-1.98913	-1.32699	-1.82554	-2.10616	-0.592818	-1.78346	-2.11268	0.82128	-1.06015	0.761974	-2.63991	-2.17906	0.167739	-1.43492	-1.13317	-1.5508	-0.628974	-0.342861	-1.26924	0.0796539	0.0676249	0.137201	0.212074	0.486568
O43827	0	0.353857	-0.0152537	0.263782	0.0581855	0.149017	0.33412	0.0761128	0.823317	-0.0280665	0.344925	-0.459179	-0.770129	-0.06921	1.55669	-0.153486	1.41712	-0.356986	-1.48225	1.36125	-0.000993612	-1.81557	0.282416	-0.782036	0.0513686	-0.559934	0.122951	0.000383057	0.264454	0.369689	-0.291257
O43866	-3.36257	-0.934827	-1.56049	-2.06734	-1.55637	-1.18012	-2.55583	-0.447046	-1.9965	-1.75777	1.29295	-0.232785	-0.784561	2.18035	-0.00466763	8.04935e-05	-0.59788	-0.984968	-0.278958	-2.15491	0.265089	0.120897	-0.221341	-0.741437	-0.481222	-1.50513	0.824224	0.525534	0.000491993	0.0023765	1.48386
O60575	0.0306168	0.128155	-0.223085	-0.0529151	0.550931	-0.554058	-0.22536	-0.813501	-0.244246	-1.08328	-1.86464	-1.00083	-1.77832	-2.25761	-1.34333	-1.89693	-1.30208	-1.82388	-1.21676	-2.80524	-0.858547	-0.717921	-0.857532	-0.422094	-1.93826	-1.15693	0.908695	0.350739	1.24374e-05	0.00015648	-1.20388
O60814	-2.10728	-4.19324	-1.85364	-2.46605	-1.99922	-1.53384	-1.14459	-0.642034	-2.18164	-3.83317	-1.26422	-1.59855	-2.71842	-2.58075	-0.0310814	-1.21817	-0.636444	-0.117999	-1.75501	-0.786238	0.35302	-2.90213	-0.269927	0.110774	-1.1971	0.248992	0.561324	0.932455	0.0150729	0.0370656	1.17277
O60938	2.0603	1.90407	0.635799	1.3368	1.56244	1.64208	1.63122	1.73949	1.58437	2.79024	0.80048	0.518845	0.188112	0.932896	2.21519	0.782191	2.59176	1.54158	0.836832	3.2247	2.86057	1.41988	1.28222	1.36598	0.970117	1.9636	0.680267	0.138316	0.437085	0.543593	-0.220247
O75093	1.26417	1.1147	0.814338	-0.412613	1.20584	1.22346	1.35671	0.380246	1.29715	1.3211	0.165783	0.0603517	0.746892	-0.0266844	0.0255529	0.390535	-1.28384	0.79215	0.517667	0.324819	0.658381	0.0581899	0.617707	0.77711	0.365237	0.451646	0.0565496	0.696975	0.00715729	0.0207064	-0.666416
O75326	1.18407	1.52721	0.685006	1.69627	0.533603	0.420884	1.2837	-0.163476	1.41655	1.03899	-0.42908	-1.24492	-0.471357	-0.105888	-1.01202	-0.808997	-0.238762	1.49585	-0.916109	-0.418896	-1.63527	-1.16926	-1.07007	-0.22285	-2.43698	-1.28102	0.274242	0.232946	2.8921e-06	7.44419e-05	-1.71013
O75368	-2.10779	-3.32494	-2.13716	-3.21997	-2.85096	-2.68258	-2.47221	-1.6504	-4.67033	-2.28471	-2.81546	-1.1895	-1.50958	-0.702574	-1.10961	-0.812346	-1.10379	-2.48472	-1.53333	-1.65788	-0.631446	-2.00944	-0.895251	-4.14099	-1.17552	-0.823936	0.0987067	0.762245	0.00295027	0.00967332	1.20289
O75882	-0.285951	-0.405881	-0.962034	-0.504986	-0.493047	-0.553154	-0.29237	-1.67619	-1.57302	-0.319767	-0.805004	-0.969344	-1.09605	-0.809397	-1.17182	-1.08889	-0.123517	-1.12126	-0.136483	-1.78975	-0.525375	-0.285733	-1.0481	-0.329667	-0.199631	-0.798992	0.056294	0.71725	0.762761	0.820644	-0.0620483
O94919	-1.84166	-1.97627	-2.22963	-2.4846	-1.54407	-2.03704	-1.3734	-2.34941	-2.77466	-2.40526	-1.80272	-1.64081	-1.5414	-1.89596	-1.14697	-1.15775	-0.984897	-2.3392	-3.0435	-1.8544	-1.74395	-2.06373	-1.072	-1.72669	-1.24484	-0.973815	0.649804	0.43067	0.0269927	0.0581794	0.462059
O94985	5.23878	4.95649	4.48495	4.97924	5.04708	5.42919	5.14319	4.29714	4.58996	5.26115	3.60858	4.1059	4.46387	3.97679	3.30442	4.19633	2.43283	4.25577	3.89482	4.01076	3.7933	3.67195	4.62367	4.15509	3.98526	4.06171	0.346655	0.312961	3.92438e-06	8.16574e-05	-1.0339
O95274	5.57671	4.21021	5.44801	4.73676	4.38272	5.00745	4.49469	5.09438	4.20201	4.03336	4.68045	6.04311	5.90861	4.69036	6.34882	5.54667	1.69832	4.51381	5.62251	1.72315	5.65442	5.82872	5.78789	5.38368	6.05972	5.25632	0.00060132	0.00604315	0.41035	0.522351	0.328032
O95428	0.0363209	-0.577497	-1.57741	-0.918011	-0.852847	0.0234554	-0.775524	-0.862222	-0.302866	-0.251942	-1.53007	-1.44308	-0.718106	-0.835282	-0.828802	-0.937704	-1.93203	-1.23305	-1.77629	-1.09078	-2.08797	-1.38117	-0.251897	-1.26766	-1.57763	-0.342358	0.672803	0.830876	0.00880186	0.0245454	-0.596263
O95445	-1.81651	-2.535	-1.18049	-1.91821	-2.35451	-1.99549	-1.20154	-2.53639	-1.71471	-1.79588	-2.12141	-2.54079	-3.84262	0.602849	-1.30878	-2.57121	-0.81678	-2.00935	-1.74194	-2.43703	-1.88429	-0.659045	-1.51802	-1.17762	-1.86512	-3.65802	0.20589	0.0150226	0.854827	0.900565	0.0580498
O95497	-0.449052	-2.51598	-4.21612	-3.10547	-0.602463	-2.56847	-2.71278	-1.33717	-4.39116	-2.26789	-2.47392	-0.860654	-1.55895	-2.06657	-1.22997	-0.673586	-0.352345	-3.84704	-4.01919	-2.04093	-1.36234	-1.11906	-1.10129	-1.91529	-0.515169	-0.643278	0.0477241	0.502243	0.128634	0.202889	0.805431
P00338	0.47302	-0.633767	-0.233853	0.677027	0.522043	0.272639	0.414512	-0.382618	-0.710923	1.26833	-0.0279375	-0.0669459	0	0.860713	0.794367	0.450815	0.0232036	0.800631	0.628147	0.263759	1.79608	0.542547	0.678364	0.417179	-0.452251	1.23469	0.830066	0.653354	0.194556	0.286798	0.329819
P00352	-1.90877	-2.60375	-2.36286	-3.82733	-2.33331	-3.39588	-2.70263	-0.315418	-2.85184	0.294132	-3.06124	-1.51509	-1.7689	-0.608767	-1.33255	-1.80704	-1.55803	-1.12709	-1.39148	-1.86581	-0.71185	-0.733389	-1.62015	0.147768	-1.10529	-3.27516	0.952323	0.172281	0.127674	0.202556	0.742386
P00441	0.251565	-0.225473	-0.924769	-0.59359	-0.128727	-0.272404	-0.0327963	-0.558278	-0.476414	-0.515931	-2.33747	-0.837008	-0.810622	0.493198	-1.04275	-0.829156	-1.09399	-0.222168	-1.16928	-1.64945	-0.0233649	-2.11589	-1.14805	-0.450428	-0.969214	-0.234133	0.291539	0.0194332	0.0157514	0.038213	-0.554805
P00450	5.56125	4.74247	5.30104	4.87589	5.82542	5.57435	5.4559	5.46713	4.80586	5.10098	5.81065	6.64172	6.54103	5.73223	6.20998	6.32634	5.92573	6.14589	5.97793	5.53911	5.9719	6.08731	6.4544	6.06403	6.90158	6.2672	0.852719	0.881146	8.64501e-06	0.000130291	0.891286
P00558	-2.02293	-2.68308	-2.23451	-1.81372	-1.92161	-2.78368	-3.08356	-1.0801	-1.7777	-1.70241	-1.77111	-2.3489	-2.15184	-0.246256	-1.16456	-0.605793	-1.87927	-0.23562	-1.78643	-2.25713	0.125176	-1.67569	-1.19945	-2.81934	-2.12135	-0.957534	0.275497	0.243148	0.0291943	0.0616957	0.666887
P00734	3.75441	2.73835	3.47308	3.00387	3.50838	3.34543	2.62336	2.79364	2.70511	3.06484	3.02481	4.0917	3.45868	2.58661	4.50012	3.7212	4.52967	2.94619	4.08	2.95072	3.50753	4.05239	3.37658	3.50112	4.11178	3.86616	0.255724	0.240118	0.00896492	0.0248719	0.543032
P00738	6.93874	3.00895	4.92129	7.73113	4.11139	5.88225	7.90071	6.28959	5.30066	3.62613	0.92774	8.58814	2.41246	3.28531	7.10124	-0.0511242	8.10885	-0.435328	2.03392	5.94278	4.10509	7.92455	5.0415	5.13151	4.76678	5.01828	0.363453	0.10702	0.188242	0.27901	-1.20223
P00740	-2.9006	-3.21974	-3.4648	-2.97147	-2.94284	-2.96728	-2.91652	-2.66426	0.205116	-2.71622	-2.80053	-3.2347	-3.75962	-2.67318	-3.13618	-2.73367	-2.97038	-3.44167	-1.56972	-1.92689	-2.20578	-2.41009	-2.35259	-1.70458	-2.86248	0.241253	0.000107476	0.772891	0.652162	0.739664	0.184562
P00742	1.16808	0.18432	0.836031	0.203427	0.682216	0.920358	0.258949	1.0965	-0.01427	1.02392	0.866987	1.5422	0.599982	0.77293	1.60999	0.510417	2.06995	-0.234117	1.20252	0.134501	0.351253	1.32489	0.762633	1.40485	1.10213	1.30417	0.982544	0.315137	0.128558	0.202889	0.321878
P00747	4.47384	3.67261	4.51127	3.66444	3.93787	3.69435	3.36978	4.37022	3.76525	3.70315	3.66371	5.441	4.97772	3.83459	5.10293	3.84839	5.57775	4.09794	4.99163	4.14421	4.38144	5.29446	4.63755	4.68721	5.27597	4.79887	0.115812	0.17068	0.000838252	0.00380534	0.755933
P00748	1.71802	1.86882	1.4409	1.45484	1.53352	1.56397	1.04895	2.56594	1.12768	1.10858	1.97106	1.90529	1.67579	1.77428	1.99874	2.01094	3.39239	2.01662	3.61229	2.28412	2.28482	1.9909	2.06618	2.32094	2.8793	2.39851	0.0993171	0.497735	0.00108471	0.00441226	0.743263
P01008	5.09383	4.1095	5.38231	4.61949	5.20522	5.26213	4.54563	4.74288	4.56359	4.25035	4.81813	6.23519	5.98964	4.66225	6.49751	5.55344	6.71586	4.50865	5.82028	5.39793	5.36047	6.07823	5.76023	5.605	6.33981	6.18229	0.527141	0.216365	0.000189504	0.00112661	0.942814
P01009	6.15522	5.65891	7.14715	5.74136	5.97275	5.82745	6.31728	6.6735	6.36216	5.84906	6.64029	7.01245	7.24932	6.6967	7.01318	6.97318	7.84118	6.01922	7.22407	6.97084	6.93304	7.14583	7.12413	6.87084	7.73461	6.95462	0.161463	0.695988	0.000180856	0.00108715	0.854735
P01011	5.32564	4.97343	5.65959	4.83552	5.27315	6.08148	5.13832	5.69672	4.94249	4.93532	6.22227	5.75853	6.56586	6.21205	5.97085	6.50054	6.599	5.58701	6.78543	6.57348	6.40695	6.50153	7.05261	6.351	7.09758	6.87119	0.135899	0.905297	1.1106e-06	4.29167e-05	1.15483
P01019	2.97955	2.37852	3.41783	2.25878	2.81412	3.20691	3.20776	3.51955	3.05857	2.58009	3.15609	3.83575	4.01349	3.46521	4.11767	3.08569	4.40063	3.50588	4.09789	2.91419	4.00699	4.10313	3.62157	3.64346	4.30754	3.71835	0.674243	0.919762	0.000169011	0.00102736	0.807428
P01023	5.40907	5.25806	4.928	4.83945	5.13374	5.70894	5.24987	5.036	4.74046	5.14418	7.31401	5.47566	5.67624	5.549	3.55206	5.68589	4.62327	5.38974	5.60594	2.88752	5.23361	5.73448	5.13764	5.70344	5.2679	5.8681	0.00139887	0.000612632	0.576206	0.673011	0.149253
P01024	4.81662	4.52841	5.32665	4.52645	4.82196	4.69738	4.7081	5.51264	4.32667	4.75878	5.64066	6.23175	5.97785	5.20336	5.27235	5.16756	6.27166	5.18977	6.10095	4.61037	5.01182	6.24614	5.31107	6.0328	6.36975	5.71523	0.0957151	0.200098	7.99063e-05	0.000592182	0.844702
P01031	1.67467	0.818933	1.40697	0.118946	1.2162	0.875547	0.720003	0.6083	0.162215	0.787315	1.88002	2.62884	2.11273	1.04628	1.98567	2.50618	2.19961	1.24161	2.15918	0.6871	1.85122	2.52769	1.87612	2.3999	2.88616	2.50427	0.208304	0.52852	1.65005e-05	0.00019406	1.19188
P01033	0.717002	0	-0.773594	0.0195007	1.35894	-0.242736	-0.672775	-1.08864	-0.106231	-0.296159	-0.527023	1.33912	-0.982449	0.396312	2.40088	0.393687	2.4781	0.113556	-1.06109	0.240487	0.652108	-0.804513	-0.200823	2.12089	2.37241	1.84965	0.0262538	0.0838493	0.0554118	0.103016	0.7823
P01034	7.2889	6.96289	6.62945	6.9258	6.79661	6.85491	6.23547	6.89565	7.58826	6.80317	6.29059	6.11677	6.18642	5.88608	6.96373	6.46253	6.64313	6.97989	5.79804	7.67904	6.99598	5.89197	6.4358	6.20215	5.98506	6.39411	0.430557	0.266719	0.0119997	0.030767	-0.466156
P01042	4.45799	3.9202	4.57087	3.77185	4.04096	4.26297	3.9671	4.51323	3.17723	3.92682	4.81747	5.80961	5.32013	4.41917	5.61105	4.94476	5.76467	3.97406	5.35495	4.23589	5.06195	5.51929	5.40428	5.27366	5.51653	5.08014	0.246758	0.417081	9.4179e-06	0.000137117	1.07081
P01599	-1.06582	-0.125868	-0.62387	-0.334964	-0.320527	-0.797462	-1.91916	-1.27852	-1.08531	0.343686	0.146267	-0.561245	0.638868	-0.0835232	0.365897	0.833575	0.288937	0.359343	-0.438756	0.185033	-0.712802	-0.36431	-0.175355	0.217236	0.174365	-0.690677	0.626427	0.261348	0.00746006	0.0213539	0.73221
P01602	4.0381	4.14311	5.30457	4.21773	4.64847	3.96858	4.79969	2.30495	4.7403	4.72266	5.45326	5.59845	5.70009	3.90282	5.57149	4.9182	6.18526	5.16398	5.12512	5.19847	4.59861	4.6261	4.99392	5.17215	5.30356	4.81569	0.0333117	0.150314	0.0103696	0.0275529	0.85663
P01619	5.06234	5.01558	6.02485	5.54357	5.18406	5.15199	4.82476	4.64008	4.85303	5.63842	5.89103	6.09312	5.9213	4.95393	7.86902	5.87524	6.33334	5.28985	5.99902	6.02992	5.67849	5.56137	6.08899	5.4692	6.2241	6.06511	0.0123451	0.22331	0.00109388	0.00441632	0.765071
P01624	4.86493	4.59047	4.97908	4.87841	4.74112	4.37655	4.12563	4.04915	4.1636	4.82816	5.52488	5.94309	4.95344	4.40362	6.27566	5.69692	6.08225	4.46725	5.17292	5.73698	5.81017	5.34937	4.92903	5.73727	5.46717	5.49697	0.47508	0.18351	3.79822e-05	0.000339924	0.880727
P01700	2.85607	3.2426	3.61934	3.41493	2.87362	3.0874	3.8811	2.76297	3.01215	3.74603	3.88018	3.76017	4.14016	3.79908	4.03694	3.25334	4.33147	3.53983	3.52925	3.91009	3.45731	4.26138	3.71973	4.18902	4.65037	3.64844	0.902111	0.80297	0.000739938	0.00339243	0.632053
P01701	0.812335	0.443344	2.00372	1.55961	2.02443	1.28129	2.65935	1.53868	2.14931	1.45099	2.31343	2.09504	2.56236	2.37068	2.46983	2.07563	2.72255	2.26301	2.05691	2.37509	1.33438	1.88935	2.30304	2.63066	2.84034	1.99659	0.0665884	0.0524647	0.0107964	0.028492	0.676375
P01704	-0.901096	-1.32294	-2.39575	-1.41656	0.474816	-2.84918	0.0794655	0.441314	0.0961274	0	0.799316	-0.786263	-0.587293	-1.10765	-1.92308	0.479508	2.23625	-2.52979	-1.44022	1.11874	-0.531109	-0.603364	0.829223	0.480305	1.32481	-1.71192	0.914178	0.711909	0.302485	0.41429	0.532347
P01705	-1.09901	-0.180964	-0.368363	-0.127333	-1.11643	-0.0617305	-0.630295	-1.60212	1.1755	0.301902	-0.369809	1.29713	0.519804	-0.221371	1.51833	1.31735	-0.0662683	-0.455674	-0.630097	-0.317202	-0.792917	0.0549747	-1.01512	0.460226	0.0390584	-1.14296	0.268803	0.925192	0.251906	0.356756	0.383099
P01706	-1.12992	2.02504	1.65466	1.56103	0.154426	1.64789	1.35415	-0.556696	0.441166	-0.00073325	2.0006	1.8749	2.77925	0.594214	2.54453	2.39556	1.85221	1.29384	2.65004	0.110937	0.725268	2.85704	-0.345349	0.766922	2.69321	1.6757	0.237003	0.849302	0.0406491	0.0793905	0.939204
P01709	-0.135664	0.721177	0.977219	1.04838	1.71598	0.537463	0.171381	0.255301	1.13598	1.03332	0.924263	0.499037	1.79572	1.32555	2.7315	1.44825	2.941	0.701563	0.227995	1.38972	1.75349	1.0315	0.965533	0.305289	1.45695	1.52089	0.218828	0.294989	0.0380335	0.0750953	0.567588
P01714	1.92539	1.63097	2.47447	1.90313	1.76052	1.60021	2.05614	0.452725	0.804998	0.19812	1.24135	1.41838	1.68851	-0.346607	2.23688	1.14657	1.07768	0.831535	-0.0604807	0.248073	2.70812	2.13031	1.58663	0.590008	1.53091	0.935159	0.8515	0.72993	0.35576	0.476419	-0.295479
P01742	-2.17106	-1.73217	-1.57155	0.178144	-1.33957	-3.86298	-0.871847	-0.0747197	-0.958565	-1.2337	-0.389289	-1.90026	-1.87385	-1.4418	-1.74485	-1.52445	-0.840618	-0.0826078	-1.60373	-2.98564	-1.47161	-1.4891	-2.33068	-1.53438	-1.24383	-1.52268	0.109738	0.0910799	0.739234	0.805604	-0.134908
P01766	0.509714	0.224697	0.257113	0.492295	0.693972	0.426911	-0.542171	-1.27465	-0.469474	0.412541	-0.214323	-1.35477	-0.320615	-0.695205	0.396499	-0.436553	0.250583	1.00038	0.0982067	-0.503024	1.51948	0.532456	-0.784975	-2.02674	0.541195	0.0639616	0.404622	0.289093	0.51803	0.622787	-0.193934
P01780	1.65687	2.95713	3.4229	2.80497	2.29148	2.44059	3.29853	2.73006	2.96023	3.17349	3.52789	3.79363	3.22398	3.69703	3.19899	2.40035	4.12435	3.55979	3.75515	3.3812	2.78914	3.55501	2.90748	3.54834	3.28944	2.76847	0.558593	0.588997	0.0114797	0.0300026	0.571389
P01834	6.7728	7.65123	8.72253	7.72687	7.23077	6.70393	7.49674	7.79513	8.04051	7.39838	7.943	7.75811	7.71966	7.95507	7.21418	7.58138	7.89969	8.93069	8.12083	7.7496	8.66353	8.31677	7.54384	8.86809	8.70638	7.40471	0.342551	0.716818	0.0562445	0.103851	0.469582
P02452	-1.55073	-2.36113	-2.37175	-1.70062	-4.33233	-4.08182	-1.82643	-0.948234	-1.67318	-1.99444	-1.75817	-1.61005	-2.95421	-1.08412	-1.9273	-0.867336	-1.694	-0.793553	-3.06355	-1.72385	-0.35116	-2.00909	-1.19501	-0.206135	-0.688181	-0.80626	0.0552204	0.359732	0.0487475	0.0925348	0.863319
P02533	-1.10425	-2.36124	-0.323496	-2.71405	3.85861	-3.3345	-1.39368	-1.68735	0.49145	-2.68984	-1.37131	-1.8978	-1.0034	-0.907468	-0.814072	0.104521	-0.452505	-2.23251	-1.47011	-0.170817	-1.82344	-1.0356	-0.868421	-1.12514	-0.963343	-1.03339	0.0013188	6.21115e-05	0.93253	0.963625	0.0592838
P02647	7.04259	6.12898	7.35068	6.21946	5.99096	6.32099	6.24872	6.75881	5.12681	6.55646	6.53846	7.73971	6.90386	6.47007	7.4066	6.59397	8.0023	4.8989	7.32816	6.10745	6.3172	7.62756	6.81596	7.06461	8.26216	6.9383	0.753961	0.35141	0.0579028	0.105259	0.56401
P02649	5.83858	5.03499	5.73809	5.42759	5.6819	5.84974	5.27699	5.61829	5.87186	5.48738	6.2457	6.26345	5.68142	6.22767	4.6737	5.75645	3.96084	5.72169	5.66907	4.80088	4.0399	6.04144	5.66913	6.03189	5.83706	6.58152	0.00757229	0.00279112	0.97283	0.980076	-0.00742765
P02652	4.85308	3.47776	4.62414	3.58018	3.40161	3.62501	3.47144	4.58386	2.96648	3.59185	4.83362	5.40171	4.54536	4.20627	5.06192	3.88893	6.00524	3.20922	5.03392	3.62895	4.20269	5.06899	4.36467	5.30005	5.91866	4.7787	0.368183	0.50021	0.00390474	0.0123536	0.898016
P02671	1.39447	0.314228	2.2386	0.0434405	0.761902	0.505913	0.952506	2.35852	0.455266	1.225	4.5351	4.36805	4.10725	4.0447	2.1474	4.72877	1.92064	2.71585	3.50284	2.32193	2.62136	4.7019	4.12467	4.3787	3.85054	3.39748	0.0542377	0.529733	1.90128e-07	2.05719e-05	2.56672
P02675	1.29085	-0.107192	2.15019	-0.183632	0.751735	-0.698112	-0.171039	1.75523	-0.754099	0.779901	4.51053	4.29422	3.65491	3.96806	0.903531	4.79073	0.285252	2.91017	2.08493	0.407804	1.82821	4.35699	3.12232	4.21824	2.9632	3.15935	0.10202	0.245473	3.58122e-05	0.000339924	2.48477
P02743	-0.379576	-0.421887	0.367478	-0.172218	-0.750622	-0.79617	-0.227426	0.669375	0	-0.29372	2.42614	2.59565	1.74982	1.22153	1.83305	1.80871	1.30802	0.25928	1.6075	-0.0396561	1.36568	1.94226	1.06003	1.70877	1.36802	1.30272	0.108168	0.215056	9.79424e-08	1.32467e-05	1.67032
P02745	-3.65775	-0.790348	0.00452467	-3.54843	-1.15155	-4.39886	-4.75358	0.0163656	-0.532465	-4.30508	1.06666	0.897315	-0.70644	1.23115	-0.133975	0.922396	1.37187	0.979519	-0.486804	-0.310703	-0.256381	1.38372	1.01515	1.28821	0.240955	-0.619751	0.000489414	0.00219711	0.00136406	0.00530902	2.8044
P02747	0.67957	0.394569	0.174403	0.116561	0.385936	0.967987	0.185773	1.52046	0.603413	-0.229891	2.0309	1.85193	0.638459	1.84186	1.46353	1.32987	0.900343	1.40615	0.600432	1.23806	1.00904	2.22792	1.87545	1.83321	1.77278	0.866638	0.406369	0.903739	0.000143353	0.000945777	0.950532
P02748	2.39214	1.50046	3.19661	2.30373	3.0348	2.1744	2.71767	2.82062	2.21065	2.06016	3.13413	4.66851	3.58138	2.90721	3.64477	4.09296	4.33022	2.60792	3.66626	2.77979	3.65599	4.09145	3.67918	3.46059	4.14329	3.74305	0.85282	0.714311	1.57633e-05	0.000189509	1.19554
P02749	6.36257	5.73784	6.25642	5.50109	5.86254	5.86167	5.50195	5.0902	5.55163	4.5522	5.80582	6.81135	6.22037	5.0899	6.68312	6.45146	6.89213	5.23113	6.05354	5.09104	5.90492	7.00206	6.50482	6.09945	6.5803	6.61399	0.640475	0.596856	0.0229908	0.0501533	0.561901
P02750	5.15073	3.59613	5.21721	3.80003	5.71346	4.92022	4.30917	4.25542	3.89684	4.43152	4.83399	6.7038	6.45442	4.79159	6.01114	6.64756	6.31283	3.91192	6.11184	5.80985	6.15685	5.61638	6.39127	5.33445	6.1692	6.32478	0.0736033	0.7276	0.000196855	0.00115759	1.3198
P02751	0.4007	0.275451	0.40153	-0.0479228	-0.417171	0.805709	0.116847	0.842688	0.5683	0.739486	2.93861	1.45695	1.7352	2.81296	-0.365001	3.18922	0.320056	1.70234	2.5734	0.154877	2.39851	2.19816	2.15184	3.10608	2.92159	2.59905	0.0286295	0.00392916	2.8081e-05	0.000316496	1.6248
P02753	2.70704	2.09382	2.65125	2.06564	2.39336	1.95393	1.87161	1.73132	2.5089	1.93982	2.47846	2.59703	2.80925	1.53942	3.42672	3.49034	3.34987	2.24306	2.92935	2.55678	3.50928	4.36359	3.09047	2.50271	2.89927	3.06271	0.645434	0.0585413	0.000932917	0.00406613	0.73635
P02760	2.70801	2.79224	4.105	2.71885	2.40136	3.41029	3.24939	2.94269	2.77793	2.60333	4.85639	5.1931	4.44078	3.78883	3.9332	3.95055	4.86507	3.13403	5.39133	3.56834	4.42532	6.35088	4.56328	4.43041	4.52947	4.5341	0.300515	0.173174	2.36233e-06	6.72644e-05	1.52628
P02763	6.14753	5.18988	6.70066	5.60212	6.80893	6.16699	6.53499	5.68471	5.8108	5.87809	6.70131	8.30077	8.08807	6.08174	7.83523	8.29798	7.24774	6.25986	6.7908	7.61152	7.5261	7.12713	7.77933	6.0983	7.74238	7.57078	0.309368	0.261439	3.27988e-05	0.00033099	1.26372
P02766	5.79953	6.8205	6.96999	7.06216	5.2283	7.26193	7.38834	7.20285	7.36598	7.21736	7.44738	6.93332	7.23301	7.3717	5.87312	6.02649	6.51228	7.36224	8.06917	7.93376	8.06555	7.53608	7.09414	7.64394	7.59713	6.06398	0.030577	0.939594	0.255942	0.36059	0.341011
P02768	12.8566	12.044	13.1125	12.3416	12.8934	12.5512	12.1866	12.7296	12.5868	12.5449	13.1695	13.873	13.7286	12.6258	14.2508	12.6434	14.5936	12.6193	13.3457	13.6055	13.6197	13.0252	13.2935	13.206	13.9849	13.3052	0.60698	0.0897009	7.5342e-05	0.000580194	0.845887
P02787	9.51707	9.52211	9.61141	9.33709	9.29792	9.48648	9.31521	9.47343	9.8614	9.17361	9.37949	9.23219	9.74112	9.32697	9.3978	8.89603	9.42734	9.97799	9.35071	9.38766	9.58087	9.69088	9.60499	9.57332	9.71918	9.32471	0.799736	0.402566	0.85562	0.900565	0.0161306
P02790	6.88433	6.17507	6.84686	5.48771	6.25218	5.63271	6.14939	5.83866	5.67633	5.33117	4.69725	7.00048	4.254	3.39369	7.05696	4.60428	6.90036	4.42802	6.67011	6.22466	6.1106	6.80126	4.44329	6.1046	6.42021	5.8503	0.0459655	0.0185904	0.326573	0.443909	-0.342437
P03950	0.391124	0.432638	-0.0209974	0.317218	0.625469	-0.837779	0.000218596	-1.53518	0.13579	-0.441093	-1.22779	-0.944745	-0.737031	-2.64057	-0.0802365	-1.06615	-1.17962	-0.594396	-1.26669	-0.270564	-0.348015	0.946391	-0.484832	-0.92571	-0.638903	-0.34411	0.727961	0.711282	0.0329859	0.068112	-0.644426
P03951	-2.53614	-2.4326	-0.875278	-2.10699	-2.13709	-1.921	-1.49908	-1.46356	-3.57547	-1.91337	2.22454	0.618842	0.779561	-0.771232	-0.586966	-1.01912	-1.1752	-2.79402	-0.737831	-0.261146	-1.24666	-0.636687	-0.503511	-1.89052	-0.560214	-0.893148	0.423648	0.173973	0.000531015	0.00251999	1.45523
P04003	-2.66414	-3.94111	-1.10352	-1.93712	-1.1796	-1.67963	-1.34223	-0.435463	-2.07163	-2.34527	0.947537	-1.04819	-1.75197	0.784642	-1.01545	-1.04254	-0.335989	-0.781115	-1.74835	-0.486471	-0.497231	-0.774933	-1.80973	-0.713001	-0.60681	-0.129216	0.488538	0.463581	0.00526391	0.0159987	1.18192
P04004	5.20059	3.66584	4.82165	3.97546	4.48404	4.15837	3.86889	5.5145	4.25184	4.23913	4.72263	6.38417	5.50251	4.70849	6.37477	4.98645	6.56289	4.58036	5.62233	4.01765	3.5601	6.00417	5.45893	5.35955	5.39543	5.29086	0.475234	0.273415	0.00529925	0.0160162	0.865175
P04066	-1.29177	-0.517878	-1.38127	-0.400648	-1.44209	-1.03881	-0.36833	-0.441077	-0.346219	-1.00279	-0.67703	-1.00866	-2.34257	-0.43266	-0.876332	-1.79028	-0.345025	-0.285114	-0.86078	-1.16179	-1.10886	-0.863662	-1.53878	-0.801878	-1.34511	-2.72785	0.0176083	0.195394	0.174416	0.26066	-0.31231
P04114	-1.16484	-2.64182	-1.24399	-2.83126	-2.68191	-3.26273	-1.21311	0.614121	-0.958746	-1.32647	1.79867	-0.0738085	-0.131697	1.14476	-0.300843	1.83053	-0.0728109	0.051849	-2.25593	-0.48844	-2.28177	0.334988	-1.3327	-1.94658	-1.52941	0.930012	0.648532	0.691624	0.0102134	0.0273537	1.40088
P04196	3.86661	4.10116	4.71591	3.63559	3.85444	3.39445	3.59522	4.182	4.01664	4.25217	3.61406	4.21388	3.88233	3.97719	4.24629	3.26487	4.93295	4.57616	4.99638	4.42071	4.67823	5.2156	3.83946	4.67868	5.28148	4.2952	0.721969	0.193132	0.0348755	0.0709311	0.420675
P04211	-1.17436	-2.69727	-2.39353	-3.17138	-2.01684	-3.02376	-1.77494	-2.03409	-1.36389	-3.19459	-2.45971	-1.33885	0.97075	-1.71934	-0.981991	-0.660396	-1.3344	-1.47928	-2.04538	-0.822544	-2.01601	-0.72916	-2.07477	1.44971	-1.12566	2.15126	0.00949719	0.0703854	0.00205654	0.00732504	1.39598
P04217	5.65573	4.71057	5.71748	5.01006	5.60164	5.62804	5.23784	5.45077	4.82878	4.81539	5.23389	6.43733	6.2531	5.42996	6.59677	6.0607	6.79503	4.84379	6.4562	5.90659	6.20632	6.09366	6.3947	5.83437	6.43525	6.43546	0.177027	0.350837	0.00015172	0.000967998	0.822689
P04259	-0.0911619	-0.174751	2.45982	0.26978	5.23193	-0.48335	2.10583	1.0609	3.3958	0.339742	1.49961	2.05128	2.07628	1.32347	2.16638	3.44446	1.28909	0.185017	2.42682	1.85997	2.35326	1.95831	1.65069	1.2725	1.41054	0.267289	0.176986	0.00495262	0.648362	0.73845	0.290733
P04264	0.867653	0.888251	3.98749	2.23901	5.62709	0.504963	3.51225	4.79813	4.89692	0.96924	2.4858	3.48984	3.9632	3.07629	2.88117	4.84821	3.13201	1.61685	2.08597	2.51621	2.93932	2.96952	1.5379	2.66075	3.64536	0.927412	0.537323	0.019067	0.964113	0.974926	-0.0306119
P04275	-2.49533	-4.49524	0.307382	-4.41733	-5.47095	-2.95441	-4.37947	-4.04697	-2.77454	-5.82723	-1.87883	-1.84591	-1.78127	-2.61785	-2.83655	-2.26766	-1.48396	-2.60106	-2.14988	-2.25008	-3.32011	-3.14179	-2.96991	-2.22184	-3.11724	-1.07951	0.455772	0.000806031	0.0476075	0.0906889	1.30769
P04406	0.808341	0.183371	0.408163	0.657919	0.449036	0.0500639	-0.303224	1.72865	0.463828	1.57878	0.693978	-0.31393	0.665128	1.25109	1.66445	1.38587	0.304035	1.79693	1.1468	0.418808	1.58381	1.22114	-0.0699907	0.324809	-0.0722156	1.24239	0.168669	0.857427	0.400792	0.512597	0.225201
P04430	-1.14604	-0.71351	-0.892488	-0.562173	-0.943893	-1.01782	-0.46089	-0.372926	-0.634135	0.0953662	1.29988	-0.304126	-1.00786	0.150077	0.662457	1.31167	0.777202	-0.275735	-1.15752	-0.0975969	-0.823053	-0.140933	-1.54241	-0.444774	0.509792	0.118348	0.266555	0.0147446	0.0190496	0.0434852	0.604565
P05154	1.54354	1.76496	1.93185	1.32816	1.50677	1.52395	1.85928	1.93657	2.14317	1.15585	1.08835	2.65816	2.24347	1.59037	2.15945	1.53197	2.14892	1.83839	2.978	1.14292	1.31326	3.1679	1.69518	2.17412	2.50109	2.15646	0.283685	0.0367223	0.0638098	0.113556	0.35484
P05160	-4.2337	0.600906	-2.78807	-1.61776	-0.171672	-2.10726	-0.68741	-1.57823	-1.56393	-2.09126	-1.98477	1.1067	-1.4445	-3.367	-1.91263	-3.37214	-2.12084	-3.74916	0.694023	1.44954	-1.29584	-0.683287	-1.66731	-1.18659	-1.56732	-2.76983	0.437741	0.679804	0.821223	0.872852	0.131902
P05408	3.91166	3.66523	2.46	2.81612	3.9287	3.69056	3.76643	2.06348	2.88329	3.35578	1.41861	2.79461	2.96063	0.796484	2.59411	2.37563	1.95536	1.04967	2.29226	4.22019	2.74784	1.48586	3.01018	2.77948	2.21949	2.84304	0.564706	0.396727	0.00589032	0.0176059	-0.907659
P05413	-5.51787	-2.41454	-2.59664	-2.18169	-0.975638	-1.39142	-1.96626	-2.17192	-2.50128	-3.27691	-1.04633	-1.6693	-1.45809	-0.260496	-1.53817	-3.37162	-2.00163	-1.29698	-0.736518	-0.479228	-5.84356	-0.715462	-6.20942	1.55798	-1.63125	-0.989655	0.0134477	0.151781	0.232074	0.332148	0.768807
P05543	0.815281	0.485888	0.833118	0.214123	0.407778	0.804097	0.956873	0.92957	0.369077	0.588992	0.961548	1.82136	1.85731	0.987656	1.82138	0.761055	2.53393	0.627258	1.96626	1.65912	1.67844	1.49354	1.28532	1.7394	1.57267	0.99059	0.218004	0.0432405	1.12026e-05	0.00014782	0.844322
P05546	4.03345	3.0353	3.71401	3.06109	3.40949	3.51238	2.75363	3.69744	2.57327	2.97317	3.92433	4.9123	4.24977	3.59891	4.96618	3.87327	5.06055	3.3093	4.67794	3.48285	3.66448	5.0498	4.46894	4.67543	4.94259	4.63878	0.159274	0.392123	4.70814e-05	0.000391862	1.06714
P06310	2.49673	2.1422	2.66668	1.2642	3.59657	2.84517	2.01686	0.921539	0.238207	2.78841	2.94363	3.02562	3.35112	1.79658	4.43722	3.28087	5.2431	-0.853189	2.37881	3.04287	2.74574	2.99037	3.43136	1.43608	3.25857	3.80642	0.269539	0.370328	0.10045	0.165354	0.797042
P06312	2.1997	2.60322	2.44525	2.4109	2.77643	3.4115	2.89013	1.87795	2.19285	2.9916	3.50897	3.04813	2.85052	3.15399	3.87685	3.5123	3.98004	2.32108	3.44138	3.38503	2.83241	2.78777	3.28919	2.60536	2.92012	3.1164	0.97492	0.979691	0.0044339	0.0139462	0.584394
P06396	4.91523	5.29673	4.35935	5.18916	3.509	5.1723	4.81281	5.24241	5.32935	5.16667	5.16441	5.13013	4.98671	4.99021	4.79855	4.28822	5.47653	4.90868	5.74424	5.75753	3.68604	5.36126	5.3145	5.56323	5.24928	4.84156	0.00373743	0.81148	0.432636	0.541195	0.179517
P06681	-0.708338	-0.598218	0.10353	-0.530503	-1.23416	-0.566544	-0.397579	-0.206576	-0.557976	-0.722714	0.481545	0.743421	0.474043	0.320768	0.863892	-0.0843245	1.81211	0.145521	0.807528	-0.280295	0.214726	0.825201	0.472991	0.826243	0.963937	0.0830321	0.645936	0.251288	1.11057e-06	4.29167e-05	1.0838
P06703	-0.768025	-0.893886	-0.661178	-1.24905	-0.704737	-0.862622	-0.717868	3.3967	-1.02845	-1.51344	1.09761	-0.334351	0.427216	2.16362	-0.552065	0.889667	-0.792664	0.741872	-0.263144	0.0592658	3.02859	1.91545	1.92407	-1.39976	-1.07949	0.814308	0.00752534	0.755599	0.0718445	0.126194	1.04027
P06727	5.21557	4.79699	5.98696	4.89709	5.05247	5.57995	4.35302	5.04418	4.30637	4.5315	6.42393	7.24735	6.83902	5.08513	6.34017	6.5628	6.98375	4.39237	7.13761	5.21736	5.47847	7.49629	6.58034	5.47921	7.05698	6.62072	0.0767505	0.099586	8.17299e-05	0.000597511	1.33243
P06733	1.73978	1.11017	1.00993	1.96225	1.20063	0.430245	0.871599	1.86078	1.59794	2.50326	0.348812	-0.119596	1.0998	0.772909	1.02448	1.54099	0.939771	3.26587	1.16865	1.15019	3.7098	2.01725	0.964934	0.3361	0.445974	2.33469	0.103997	0.0973523	0.725297	0.795332	-0.116119
P07195	-0.633279	-2.33823	-1.15866	-2.06722	-2.68198	-2.15941	-1.78398	-0.0264567	-2.61429	-1.38773	-1.64405	-2.05983	-1.61268	0.629836	-1.14606	-0.448137	-1.22079	-0.130611	-1.56327	-1.88258	-0.572337	-1.41347	-1.09239	-2.34491	-2.94445	-0.983289	0.900959	0.995039	0.261402	0.36637	0.40831
P07315	0.705479	0.729087	2.08094	0.133052	0.866064	1.06045	-0.331748	-0.991258	1.26563	0.718701	-1.08637	-1.45749	0.0486128	-0.691397	-0.664409	-1.36548	-0.289597	-1.14773	-0.402466	1.92774	1.27872	-0.0156635	0.285805	-0.85767	0.434303	-0.835307	0.417237	0.757569	0.0173716	0.0406841	-0.92604
P07357	0.0188687	0.112691	0.211974	0.104027	0.883439	-0.23037	-0.353242	0.11108	0.247322	-0.444963	0.64309	0.964901	0.33929	1.02558	1.83477	0.341908	2.39731	0.0646926	0.481354	-0.0739581	0.409361	1.21806	0.136453	1.81431	0.8211	1.40715	0.0483793	0.0493507	0.00107395	0.00440157	0.798003
P07360	0.743565	0.796975	1.33287	0.484132	1.01977	0.773624	0.646413	1.08193	0.666421	0.596083	1.40539	1.19727	1.09687	0.991499	1.24905	1.09951	1.86348	1.01869	1.86429	0.39896	0.937783	2.28443	0.727544	1.59343	1.86317	1.46585	0.234326	0.0517878	0.00229549	0.00806403	0.501897
P07451	-0.790428	0.335766	-1.09609	0.582841	-1.11098	-0.768138	-0.505874	-0.116413	1.04062	0.175551	-0.497265	-0.39944	-0.262755	0.160018	-1.42609	-0.8254	-1.84624	0.662866	0.211141	-0.932931	1.55345	-0.490247	-0.647812	-1.46754	-1.35601	-0.907267	0.726864	0.609437	0.353197	0.475322	-0.304156
P07585	1.55228	1.51908	0.76345	0.742243	1.0043	1.1041	0.629211	1.07857	1.84221	2.23518	1.12347	0.996917	1.05597	0.828131	2.4695	0.946928	2.43809	1.2689	0.661703	2.50233	2.52919	0.787316	1.70717	0.983323	1.25813	1.93393	0.00490479	0.394128	0.363343	0.482456	0.221126
P07686	0.728922	0.0860779	-0.0346467	0.493712	0.123393	0.437058	0.242724	0.187292	0.429498	0.617988	0.115137	0.233557	-0.265051	-0.358256	-0.943896	-0.694883	-0.576609	0.621559	-0.364485	-0.53709	-0.503614	-0.812302	-0.239065	-0.734152	-0.635313	-1.10683	0.355064	0.0694031	1.1547e-05	0.000148736	-0.756283
P07711	1.1469	0.58981	0.408007	0.761222	1.27384	0.799532	0.822215	0.035604	1.15864	0.730147	-0.0282514	-0.172647	0.351707	0.178327	-0.519095	-0.0786758	0.323805	0.758303	-0.130319	-0.326789	0.191989	-0.325946	0.0703252	-0.192961	-0.393707	-0.387094	0.165811	0.751275	2.63535e-05	0.000303346	-0.815156
P07737	2.41755	-2.55237	3.50704	-2.57012	-2.07244	1.91236	-2.7245	-2.07009	-2.57526	-2.54749	-1.237	-1.63457	-1.80517	-0.215511	-1.43271	-1.32264	-0.605758	0.37133	-0.737853	-1.88007	-0.0173325	-1.08901	-1.004	-1.3664	3.23815	3.10543	0.00121718	0.118955	0.615527	0.713063	0.450461
P07858	-0.320854	-0.637875	-0.752112	-0.299819	-0.435334	-0.731227	-0.327784	-0.481198	0.249727	-0.498511	-0.789275	0.298507	-0.810319	1.65421	-0.0502825	-2.71114	-0.900354	-1.70208	-2.21225	-0.518394	-1.00576	-0.9055	0.652746	0.0765869	-1.79668	0.282875	0.325801	0.000225462	0.450111	0.55851	-0.228821
P07996	-2.81288	-3.68162	-3.49425	-2.63479	-3.53362	-3.79757	-2.74206	-1.89054	-2.25413	-3.05495	-4.03882	-1.86769	-2.5396	-2.0396	-2.56386	-0.602942	-1.07189	-3.68554	-3.93507	-1.38605	-0.856686	-2.64889	-1.78952	-3.25281	-2.45112	-0.911894	0.286842	0.0883691	0.0359383	0.0722775	0.762016
P07998	3.99995	4.08206	3.37265	4.36669	3.60377	4.36414	4.09069	2.52766	3.97807	3.56752	2.38333	2.00829	2.14388	1.82892	3.11431	2.75802	0.911178	2.38483	3.46349	3.49062	3.92437	2.29473	2.68386	1.78456	2.47274	2.97719	0.33282	0.327857	6.18195e-05	0.000491828	-1.2563
P08185	1.56206	0.996141	1.81794	1.84877	1.65722	1.53439	1.05539	1.8999	1.8296	1.94513	2.38807	2.91527	2.77471	2.5964	2.91218	1.6825	3.71721	1.64327	3.19998	2.82583	3.0814	2.36159	2.64357	2.30772	2.59735	2.41932	0.740073	0.179878	3.43496e-06	7.44419e-05	1.01449
P08253	0.825276	0.771015	-0.169757	-0.0838065	0.548371	0.809273	0.234125	0.283408	0.786439	0.581632	0.872555	0.752385	0.607749	1.05471	1.74519	1.06701	2.35186	0.661693	0.0415898	1.94104	0.547657	0.391959	1.11646	0.307913	0.880165	0.748699	0.033903	0.125011	0.0194711	0.043891	0.484442
P08294	2.56751	2.65812	1.90874	2.24597	3.19945	3.03744	2.77666	1.73221	2.09132	2.23965	2.3337	2.28782	1.85352	1.67549	2.64191	1.97548	1.80239	2.09602	1.73899	2.96957	1.53124	2.09837	2.55768	1.8711	2.43606	2.83142	0.48313	0.703965	0.155486	0.236952	-0.276908
P08493	2.16501	1.06879	1.44953	1.71253	1.96812	1.8842	2.04484	2.12052	2.53487	1.80632	2.75788	2.59436	1.95742	2.97382	4.26788	2.63451	3.28492	1.89189	1.77983	3.80039	-0.486035	2.91945	3.19119	2.17464	2.8054	4.02874	0.194313	0.00381014	0.0183899	0.0428833	0.785542
P08571	0.981885	0.428993	0.620311	0.0881764	0.37704	0.781767	0.0957893	0.293689	-0.0671687	-0.0593909	1.04875	1.06205	0.794362	1.16672	1.61217	1.33716	1.44607	1.34936	0.96769	1.33726	1.40902	1.25817	1.27672	0.76219	1.3308	1.35369	0.0239291	0.164592	8.67004e-06	0.000130291	0.865402
P08603	3.38882	1.51328	2.58995	1.45481	2.87557	3.24355	3.38458	2.83249	3.19678	3.02765	3.05173	3.02356	3.10628	2.47267	2.30229	2.98977	2.54489	3.67497	3.52388	2.3993	3.54134	3.90979	2.68161	3.03998	3.48499	3.29727	0.0721198	0.200364	0.23992	0.340674	0.314522
P08697	1.21204	0.791583	2.00053	1.21374	0.651825	1.10792	0.897441	2.00792	1.58056	1.2335	1.54361	2.41107	2.25847	1.88584	2.06959	1.65589	2.78043	2.09528	2.73697	1.54713	1.98435	2.88038	1.97161	2.55639	2.59687	2.03711	0.500378	0.810835	8.71715e-05	0.000628797	0.91848
P08779	-1.26979	0.0633399	1.03869	-0.21317	3.89056	-0.787596	0.685751	0.271084	1.84289	-0.545601	1.53772	0.694322	-0.726573	0.577495	-0.0260832	0.511507	-0.945086	-0.226138	0.215975	0.532704	0.440994	-0.119954	-0.356325	0.483563	-0.535719	-1.41379	0.0117457	0.0168476	0.386693	0.500481	-0.457329
P09104	-2.2093	-3.43144	-1.79404	-2.65778	-2.28698	-3.11063	-2.81163	-1.7302	-1.54888	-1.86194	-1.53455	-1.73781	-1.48226	-1.90178	-1.13292	-0.901652	-1.11271	-1.15532	-1.36241	-1.55421	-0.989546	-1.68793	-1.62889	-1.83206	-0.974941	-1.19749	0.0264666	0.0245587	0.00085655	0.0038297	0.957628
P09211	-2.1584	-2.2273	-3.11713	-2.30666	-3.10011	-2.58944	-2.38404	-2.06322	-3.29778	-1.00312	-2.2963	-2.64147	-2.819	-1.88208	-3.26805	-3.01644	-1.88998	-2.4782	-2.17867	-2.64853	-0.130954	-2.19951	-2.80616	-2.26786	-3.34707	-2.73096	0.00524556	0.708418	0.966053	0.975064	0.0121412
P09486	-0.535021	-0.0662682	-1.00174	-0.618424	-0.535314	0.325244	-0.0561446	-0.942905	-1.0812	-0.173278	-0.280904	-0.204055	-0.253025	-1.1836	-1.39166	-0.764008	-2.10677	-1.21826	-1.12332	-0.964768	-0.232027	-1.66777	-1.01152	-0.642674	-1.28997	-0.693585	0.867815	0.602146	0.0293266	0.0617343	-0.470739
P0C0L4	1.16522	2.03516	3.26493	0.15502	2.46586	2.39782	-1.03302	1.4276	-0.833022	0.989179	2.88966	3.55073	1.69024	-0.153897	2.9573	3.09956	0.598378	1.51164	1.44575	0.609417	3.71139	2.83908	1.52732	-1.31747	-0.00310299	2.9921	0.273001	0.88512	0.364228	0.482456	0.543281
P0C0L5	4.19724	4.20855	4.93142	4.22492	4.9445	5.11184	4.32764	5.73882	4.07417	3.85385	5.02503	5.57705	5.14086	5.29421	5.20419	5.41702	5.11902	5.2611	4.60615	5.1828	5.04326	5.46883	5.23823	5.57628	5.56182	5.18901	0.0175467	0.00427478	0.00522177	0.0159987	0.682758
P0DOY2	5.88615	6.56832	7.15516	6.66862	6.56044	5.62994	6.53795	6.02043	6.48796	6.12665	6.32092	6.72772	6.54876	6.58722	6.31902	6.45657	7.10475	6.50858	6.39461	6.33517	6.50918	6.97584	5.47298	6.22386	6.83449	5.5077	0.157802	0.965988	0.730162	0.798016	0.0625486
P10253	-0.437168	-1.1633	-1.82489	-2.0694	-1.7842	-1.32007	-1.08739	-1.8511	-1.15355	-0.995848	-2.33208	-1.44096	-1.70744	-2.21272	-2.39036	-3.49445	-1.71227	-2.33865	-2.38909	-2.41403	-2.60409	-2.23411	-2.94385	-2.05267	-1.94405	-3.17504	0.960649	0.827983	0.000152088	0.000967998	-0.967926
P10451	3.60651	5.62094	4.80694	5.13866	4.41253	5.74045	5.55797	5.05985	5.59783	5.26491	4.82994	3.84703	3.66882	5.66457	3.62398	2.93721	3.08442	5.1647	4.90618	4.57122	4.88295	4.15367	4.91322	4.48411	4.41143	3.52224	0.150163	0.600605	0.0116267	0.0302406	-0.789054
P10523	-2.14404	-2.17911	-2.85254	-1.93958	-1.50117	-2.49915	-2.32912	-1.9728	-1.91814	-1.08735	-1.47192	-1.71962	-2.3281	-1.75335	-1.33937	-1.12911	-1.30247	-1.72166	-1.0763	-1.48677	-0.677039	-1.93103	-1.91837	-2.12757	-1.1892	-1.1559	0.906613	0.678592	0.0140382	0.0349986	0.521815
P10586	-0.433051	-0.837883	-2.111	-1.4359	-0.592925	-0.842281	-1.65896	-1.86957	-1.52775	-1.01487	-1.23744	3.30252	-2.12341	-2.46436	-1.68295	-1.68433	-1.1935	-2.09844	-1.46831	-2.17919	-1.20024	-2.09628	-2.19306	-2.85077	-1.26015	-1.13378	8.85117e-06	0.00965092	0.541845	0.642847	-0.240312
P10643	0.686978	0.476866	1.52411	0.319086	0.357488	1.02513	0.606698	0.335809	0.794504	-0.0261434	1.36917	1.42265	1.16486	0.816203	0.71791	0.920166	1.01919	0.390949	1.97657	-0.953324	1.18051	1.94628	0.571503	1.43824	2.07985	0.218838	0.538194	0.0847904	0.0951561	0.158398	0.407419
P10645	-0.0672055	0.913964	0	0.797751	-0.77926	1.10178	0.681875	0.299023	0.290389	0.911852	-0.520517	-0.654064	0.265139	-0.491535	-0.910342	-1.32384	-0.958239	-0.0727465	0.0416475	-1.25754	-2.27592	-0.394692	0.285637	-0.18336	-0.926534	-1.11702	0.676528	0.640555	0.000307726	0.00163215	-1.07089
P10745	6.00254	4.81041	4.55212	5.53437	5.23737	4.86388	4.7941	4.7697	4.95651	4.82586	4.75469	5.0588	4.64147	3.28239	0.0876253	3.15626	3.67264	5.05745	3.93432	-0.345833	2.96465	3.19649	3.36599	3.66022	3.91724	3.1281	0.000461837	0.000578739	0.000545168	0.00256466	-1.6889
P10909	7.47465	7.3789	7.36963	6.83453	6.87184	7.56288	6.73295	7.75831	6.97968	7.13174	7.33477	8.02004	7.29301	7.54758	6.39707	7.04569	6.3447	7.57045	6.99524	6.25668	5.8134	7.35318	7.08873	7.35644	7.52837	7.08184	0.196907	0.111216	0.434157	0.541195	-0.145309
P11021	-1.42693	-1.27651	-1.55358	-1.47542	-1.80507	-1.05101	-1.4053	-1.309	-1.59259	-1.21002	-1.05105	-1.83132	-1.20776	-0.920137	-1.84544	-1.18804	-1.92235	-1.41302	-1.40083	-1.76598	-1.10872	-1.49708	-1.06594	-1.38175	-1.46558	-0.814463	0.671765	0.142459	0.696581	0.773236	0.0430754
P11047	-2.24819	-2.08283	-2.88699	-2.27953	-2.0798	-1.63643	-2.03202	-2.52993	-2.81596	-3.10825	-2.4111	-3.31051	-3.32799	-2.6818	-1.46236	-2.8644	-2.66842	-2.62948	-3.05273	-1.10961	-3.22284	-2.95505	-2.28699	-2.99138	-2.47992	-1.8557	0.40877	0.279789	0.336882	0.455633	-0.2119
P11277	-1.57575	-1.28962	-1.57749	-2.14045	2.45435	-2.01807	-0.957064	-2.61363	-2.95558	-0.944705	-3.76036	-0.895223	-2.39642	-0.995998	-0.759019	-0.307077	-1.1634	-0.802693	-0.568935	-0.0734325	-0.251089	-2.0497	-0.976523	-0.572957	-1.43666	-1.24856	0.04076	0.112104	0.682185	0.762524	0.220674
P11279	-0.422563	0.362804	-0.131675	0.387466	-1.18	0.149143	1.18408	-0.0546364	0.00234126	0.34224	-0.361899	-0.878937	0.137826	0.380871	-0.675227	-1.84481	-0.983511	-0.212306	0.0677808	-0.430537	-0.779908	-0.309745	-1.06285	0.0115738	-0.483759	-1.46353	0.858743	0.94724	0.0204619	0.0453685	-0.619481
P12110	-2.91507	-2.79532	-3.40208	-2.37288	-3.46222	-1.60353	-2.21521	-2.05918	-3.11502	-1.63101	-1.96541	-2.86659	-2.84848	-2.19669	-3.10295	-2.84747	-1.93886	-2.8028	-1.5542	-1.68054	-1.14021	-2.3894	-2.11707	-1.78596	-2.34549	-2.13274	0.588284	0.490579	0.223204	0.32287	0.324972
P12111	-1.29074	-1.63331	-1.78005	-1.68095	-1.52983	-1.28438	-1.14631	-1.97523	-1.62186	-1.77831	-0.891469	-1.56657	-1.64201	-1.11957	0.350505	-0.364067	-0.0669053	-2.16981	-1.18146	0.326441	0.0265961	-1.22724	-0.987383	-1.07902	-1.63257	-0.54365	0.0229429	0.00268961	0.00236955	0.00821747	0.711585
P12955	-1.81246	-3.01609	-2.6775	-3.00911	-2.19022	-2.54684	-3.43306	-2.35712	-3.40725	-3.13465	-1.30271	-1.3229	-1.36394	-1.7716	-1.0417	-1.41062	-0.638465	-2.99398	-1.65172	-1.73257	-1.07023	-1.97038	-1.15427	-2.11028	-0.424353	-1.15023	0.307369	0.675697	9.63117e-06	0.000137117	1.31406
P13473	0.454666	1.20479	1.677	1.11059	0	2.26306	1.90022	0.516828	0.896584	2.06279	1.96592	0.776514	1.67326	1.43237	-0.801248	-0.837334	1.1372	0.75113	2.22716	1.8825	1.48133	1.57985	0.721959	1.16894	1.88481	-1.14636	0.019462	0.293612	0.551641	0.650766	-0.215027
P13521	1.41481	-0.446532	0.0535871	-0.443132	-0.264248	-0.0165492	-1.37086	-0.0886262	-1.28405	-1.17961	-1.15538	0.256238	-1.53397	-3.31903	-0.0805579	-0.407938	-0.265118	-1.13221	-1.12707	-0.227578	-0.745923	-1.58654	-0.920183	-3.24218	-0.416443	-0.712531	0.0207371	0.497084	0.0761478	0.132038	-0.676004
P13645	-0.702243	-0.321811	2.0921	-0.0653719	2.29467	-0.753778	2.84162	1.67392	3.72113	-0.278163	3.51947	1.07418	0.659697	1.6356	-0.570231	2.78532	1.48149	-0.703231	-0.845251	0.630155	1.61697	0.890119	0.357415	0.887565	-0.0154498	-0.425485	0.0888308	0.317306	0.698596	0.773236	-0.239061
P13647	0.641585	0.542318	1.43019	0.359768	5.07297	0.240293	1.98989	1.47275	2.61983	0.28367	1.59667	1.59525	1.25454	1.14392	1.03873	2.77696	1.11685	0.419579	0.152178	1.5992	1.33126	0.618385	0.796113	0.90329	1.16222	0.568603	0.000174224	0.00298474	0.514878	0.620376	-0.335718
P13671	1.13713	0.726171	1.42647	0.539175	1.11225	0.624856	0.519016	1.15079	0.944477	0.863446	1.65958	2.03872	1.60548	1.54472	1.69857	1.69467	2.15755	1.12072	1.8541	0.986941	1.34362	2.1804	1.47092	1.68521	1.66305	1.75616	0.368485	0.80033	7.46716e-06	0.000122416	0.749398
P13796	-2.09569	-2.8966	-1.6718	-2.99258	-1.68875	-1.9133	-2.22969	-2.13544	-2.98817	-3.53686	-2.12682	-0.926311	-1.03851	-1.24424	-0.297797	-1.57064	-0.794886	-2.07654	-0.764635	-1.96018	-0.797204	-1.07225	-1.0737	-1.43011	-0.877264	-0.801042	0.171799	0.501935	9.50658e-05	0.00066793	1.23663
P14174	0.592156	0.241358	-0.393418	0.723431	0.587326	0.0181311	-0.0136665	-0.69701	-0.733673	1.07166	-1.39189	-1.9778	-1.19884	-0.204668	0.468227	0.234934	-1.87975	0.198593	0.0120768	-0.233882	2.43886	-1.4332	-0.364139	-2.41454	-1.2154	0.64703	0.640768	0.0367426	0.0833686	0.143182	-0.65928
P14543	-0.658845	-1.33461	-1.97435	-1.43104	-0.899471	-1.37358	-1.66037	-2.43775	-1.55906	-1.04285	-1.92775	-2.07643	-1.54701	-3.10384	-1.92236	-1.14039	-1.6857	-2.20351	-1.90489	-1.158	-2.30877	-1.92137	-1.74415	-2.38462	-1.43451	-1.83288	0.960286	0.822361	0.0378664	0.0750392	-0.456318
P14618	-1.33834	-0.791441	-0.15164	-0.166677	-1.95907	-1.65877	-0.901256	0.436537	-0.261469	0.606651	-0.589728	-1.00514	-0.658698	0.345088	-2.28644	-1.13624	-0.556973	1.25738	-0.14852	-0.471328	1.09175	0.331002	-0.790144	-0.58666	-0.191681	-0.963438	0.93692	0.982009	0.532688	0.635954	0.221063
P14625	-2.43657	-2.33615	-1.81514	-2.27863	-2.34176	-2.08843	-2.41034	-1.77007	-2.69479	-1.68911	-1.27314	-1.01605	-1.04291	-1.52849	-1.01645	-1.23853	-1.13406	-0.975058	-1.13344	-1.69335	-1.32477	-1.78826	-1.85042	-0.886914	-0.163003	-1.11262	0.331429	0.51866	8.44923e-07	4.08334e-05	0.987508
P15291	-0.368223	-0.387179	0.0812642	-0.538505	-0.487746	0.534742	0.00473239	0.28112	0.38006	-0.173122	0.0624567	-0.313645	-0.512114	0.0611659	-0.456615	0.796976	-0.848554	-0.322895	0.589174	-0.825979	-0.460186	-0.561324	0.577115	0.263037	-0.459966	-0.0532892	0.203017	0.373159	0.624409	0.720267	-0.0867545
P16035	0.737763	0.497884	0.0133172	0.555268	0.375419	0.440261	0.193381	-0.0254033	0.571043	0.792137	-0.441717	-0.752606	-0.37721	-0.00242304	0.371528	-0.005426	0.628805	0.373505	-0.791627	0.286624	0	-0.665329	0.000224671	-0.706858	-0.698347	-0.557097	0.0471174	0.107325	0.000291224	0.00157552	-0.623729
P16870	2.61455	1.79754	1.8626	2.54148	2.11423	2.37342	2.2439	1.82414	2.52617	2.88461	0.633838	1.6053	1.07751	0.459411	-0.660667	0.569412	0.592543	1.29254	0.807197	-0.178731	0.10588	0.4326	0.938953	1.10457	0.784384	0.428794	0.450732	0.208573	3.64026e-09	6.56461e-07	-1.65367
P17900	0.419748	0.213997	-0.174838	0.0825925	-0.327132	0.37945	0	-0.174282	0.701685	0.589117	-0.419422	-0.980092	-1.05628	-0.536419	0.151722	-0.373299	-1.86466	-0.222303	-1.15922	-1.51216	-0.318666	-0.359251	-0.616138	-0.999941	-1.76553	0.261729	0.29983	0.0677736	8.91272e-05	0.000634445	-0.906655
P18065	-0.099859	0.294417	0.828129	-0.227574	-0.818843	0.692722	0.0505188	0.486281	0.85918	0.766515	0.692409	-0.255635	0.450083	0.41192	0.169983	0.537847	0.977343	0.473191	1.10012	1.97214	0.502186	0.999078	1.32447	0.561299	0.802179	0.791042	0.559214	0.765669	0.0581744	0.105259	0.436205
P18669	-2.52033	-2.56574	-2.61286	-1.95401	-1.75273	-2.24057	-2.88646	-1.48753	-1.98276	-1.66226	-2.0804	-2.72005	-2.02538	-1.44145	-1.4095	-1.26987	-2.44293	-0.939587	-1.49429	-1.19935	-0.723168	-2.30635	-1.12477	-2.03962	-2.65096	-0.586486	0.492765	0.240393	0.0321261	0.0666192	0.513139
P19021	-0.660294	-0.750729	-1.7266	-1.39572	-0.746707	-0.630338	-1.04699	-1.45101	-1.11752	-0.523443	-1.5425	-0.923575	-1.71395	-2.16225	-1.55901	-1.40624	-2.55644	-1.78066	-1.61754	-1.53908	-1.69866	-1.44591	-0.928629	-1.34491	-1.21274	-1.1581	0.511227	0.951006	0.00460343	0.014313	-0.531954
P19022	2.26026	1.95087	1.18621	1.4762	1.68206	2.34197	1.24015	1.03817	1.16722	0.939644	1.21477	1.48825	0.168296	1.39621	0.11623	1.27511	-1.69728	1.3948	1.06757	1.8912	1.47017	0.214955	1.58101	1.2848	1.16504	2.53781	0.00155889	0.0528361	0.101281	0.165537	-0.492716
P19320	-0.972394	-1.45446	-1.62157	-2.28059	-0.313775	-1.44316	-0.940287	-1.4826	-0.930788	-1.67165	-0.492203	-0.388178	-1.01606	-0.634033	-0.280283	-0.0847659	1.15486	-1.64771	-0.708151	-0.082947	-1.59017	-0.485117	-1.22037	-0.993496	-0.266294	-0.549289	0.293221	0.494317	0.00569682	0.0171221	0.730863
P19652	3.96007	4.8018	5.57517	5.43733	4.19496	4.572	5.42192	5.76671	5.1423	4.81999	5.50674	6.10914	6.21073	5.54366	4.81149	5.31364	5.85694	5.73839	6.85778	6.01025	5.96899	5.95596	5.6897	6.00062	5.97447	4.91451	0.42191	0.519092	0.00255118	0.00857259	0.809714
P19823	3.44236	2.22829	3.69311	1.35105	2.6221	2.65367	2.34007	2.74415	2.08258	2.79975	2.53474	4.04919	3.22469	3.29299	4.09882	3.04025	4.86432	2.50923	3.75729	2.60719	1.98642	4.57656	3.16455	3.99438	4.14441	2.87595	0.87426	0.501044	0.0103896	0.0275529	0.824349
P19827	2.655	1.57247	2.90358	1.08751	1.90408	1.62586	1.5921	2.29981	1.62697	2.10734	2.49606	3.69293	3.11737	2.85469	3.32592	2.88492	3.97752	2.43475	3.16534	1.8498	1.5581	4.21776	2.68845	3.89357	3.45249	2.8764	0.525778	0.364943	0.00027381	0.00149628	1.09291
P20774	0.469454	0.0137176	-0.624951	-0.0689046	0.315094	-0.0824378	-0.248423	0.422299	-0.700075	0.298254	-0.400361	0.396506	0.349819	-0.448116	1.23984	0.32061	1.81063	-0.0671753	0	1.24262	0.0520998	0.319682	-0.0455908	-0.286186	0.0490235	0.621304	0.0381624	0.181015	0.108159	0.175192	0.342766
P20827	0.191271	0.222566	-0.598668	-0.188514	-0.0670247	0.393186	0.303512	-0.0642629	-0.0142165	-0.173952	0.215969	-0.130246	-0.156517	0.174188	1.01225	0.987025	-0.398933	0.228238	0.201229	1.45795	0.313075	0.582117	0.747901	0.487264	0.473521	0.562579	0.535408	0.127114	0.00996894	0.0270306	0.421961
P20849	0.0954398	1.27795	0.0805239	1.29153	-0.570776	0.0225376	0.920914	0.0813976	-0.136786	1.07725	-0.924399	-0.934095	-0.660092	-0.697352	-2.72821	-1.42645	-1.77079	-0.520948	-0.56327	0.119104	-0.161035	-0.495916	-1.52983	0.122255	-1.38666	-1.37125	0.556547	0.701335	9.72508e-05	0.000674521	-1.34706
P21810	-2.35036	-2.67776	-2.7909	-3.08237	-3.56437	-3.35508	-3.36079	-2.63238	-2.19431	-3.37538	-3.30013	-3.13737	-2.5517	-2.24332	-2.30436	-2.5663	-2.09089	-2.55192	-2.65643	-2.44581	-2.82366	-2.83023	-3.44332	-2.38832	-2.73102	-1.54935	0.460295	0.948197	0.092393	0.155715	0.337485
P22304	0.930043	0.221898	0.0705687	0	1.34608	1.15182	1.04884	-0.586084	-0.0757401	-0.219271	-0.0162687	0.0984323	-0.363213	-1.068	-1.32267	0	-0.850742	-0.665371	-0.500385	-1.91732	-0.540848	0.234326	0.130253	-0.00264038	-0.0291217	0.40852	0.481818	0.868195	0.00792516	0.0223615	-0.789132
P22314	-0.999302	-1.9514	-1.76297	-3.80638	-1.9351	-3.53088	-6.09793	-3.81928	-6.9276	-2.17605	-2.28945	-1.99302	-3.83949	-1.97005	-0.503076	-1.05691	-2.87761	-7.0826	-3.60796	-1.99871	-0.880324	-1.59573	-4.29105	-5.03867	-1.44755	-0.963275	0.0116621	0.76456	0.361967	0.482326	0.710973
P22692	-0.690067	-0.360448	0.689812	0.17254	-0.897949	-0.105628	0.073814	-1.06541	-0.15519	0.178573	-0.537518	-0.692173	-0.694718	-1.33181	-0.226438	-0.564698	0.537448	-0.993119	0.665272	1.22181	0.195984	0.381293	-0.051323	-0.572996	-0.389058	-0.618576	0.854167	0.490044	0.956038	0.974042	-0.0134183
P22792	-1.7656	-2.61755	-1.25046	-1.92415	-2.81984	-2.68382	-2.82339	-1.33974	-2.34377	-2.0274	0.260722	-0.872417	-0.659863	0.114751	-0.925915	-1.44947	-0.620665	-0.964177	0.0481683	-1.41024	-0.786398	0	-0.626575	-0.549543	0.418666	-0.72612	0.227087	0.887168	1.5589e-06	4.76461e-05	1.61275
P22891	-1.08664	-4.42455	-1.23831	-2.75089	-1.97471	-1.95429	-2.48367	-1.75384	-2.45051	-2.36067	-1.04422	-1.25304	-1.5386	-2.44084	0.0165894	-1.81112	0.572891	-2.10358	-0.905691	-2.72305	-3.41552	-0.453007	-1.39094	-0.53105	-0.672904	-1.9171	0.974916	0.726096	0.0334923	0.0688844	0.897109
P22914	2.8198	3.61421	4.80547	2.72547	4.55321	4.0952	2.47732	0.758987	4.19564	2.33257	1.36691	0.672881	1.91982	3.17164	0.924441	0.0912748	1.49492	1.89113	2.51306	4.68819	3.74446	0.58851	2.75819	1.67499	1.81732	0.891555	0.347622	0.977635	0.0142264	0.0353051	-1.34971
P23083	-1.99467	-4.04472	0.10365	0.218349	0.324581	-0.938424	-0.521032	-1.10019	-1.02686	-1.51136	-0.890343	-0.835536	-0.841492	-1.1213	-0.116254	-0.872805	0.43535	-3.63095	0.270454	-0.118194	-0.971431	-0.402083	-1.04279	-2.02679	-1.18333	-1.123	0.00240574	0.296935	0.764772	0.820916	0.144661
P23142	3.10326	3.13942	2.90812	3.29199	3.12525	3.22441	3.29647	2.84605	2.90885	3.11767	2.47626	2.92224	2.99369	2.4178	2.96244	2.16036	2.73188	2.4904	2.53624	3.10763	3.03944	2.8058	2.95857	2.99914	3.31603	2.70055	0.117324	0.0504531	0.00268465	0.00896541	-0.307495
P23470	-3.20437	-2.40472	-2.40714	-2.53494	-3.08207	-2.42544	-1.83641	-2.46016	-2.3109	-2.14869	-2.55002	-2.88576	-4.15826	-1.91287	-2.50583	-2.852	-1.63646	-2.22522	-2.0634	-1.94072	-0.671366	-1.81637	-3.18027	-1.75447	-2.69601	-5.08637	0.0214526	0.00601255	0.960608	0.974926	-0.0144782
P23471	-0.158559	0.304737	0.0514592	0.248944	-0.352962	0.76328	0.645053	-0.198354	0.335714	0.153105	-0.473856	-0.918123	-0.442065	-0.97903	-0.785569	-2.37269	-1.46517	0.0783537	-0.7206	-1.94302	-2.26646	-0.375221	-1.08617	-0.0525758	-1.02538	-1.53675	0.307217	0.0323186	1.11457e-05	0.00014782	-1.20201
P24593	0.426407	-0.129668	-0.269557	0.413246	0.113562	0.174259	-0.664656	-1.11253	0.663836	0.384782	0.618626	-0.240083	0.824165	0.109149	0.469693	1.82121	-0.815681	0.227671	-0.0942426	1.08373	0.383506	0.372927	1.39818	0.0946521	0.176541	1.3707	0.707215	0.508186	0.0579467	0.105259	0.487578
P25311	3.45113	3.84003	4.7559	3.99348	4.8667	4.88116	4.15361	3.55802	4.20412	3.93303	4.26749	5.77297	5.43688	3.63755	5.90439	5.73723	6.18615	3.68687	5.426	5.02191	5.14357	5.89768	5.63496	4.81915	5.74218	5.86749	0.0512613	0.189841	0.00026178	0.00148784	1.09769
P26038	-2.7832	-3.18648	-3.05669	-2.54594	-2.26324	-2.21574	-2.50492	-1.58668	-1.90234	-2.6594	-2.28574	-1.99183	-1.83876	-0.723045	-0.883599	-0.0524037	-1.56938	-1.52259	-1.81324	-1.79661	-0.833159	-1.30724	-0.712264	-1.61669	-1.51552	-1.4282	0.904675	0.601016	3.83278e-05	0.000339924	1.10232
P26447	-1.77878	-2.21363	1.35324	-2.9417	-1.72636	-1.96664	-1.95351	-0.0752073	-1.63965	-1.30476	-2.41587	-1.611	-1.98745	-0.443811	-1.42492	-1.94132	-1.04313	-0.19004	-2.42586	-0.932067	-0.514726	-0.61982	-1.66231	-1.24321	0.680198	-2.25417	0.12295	0.283887	0.702152	0.775233	0.172856
P27169	-0.00849157	-0.930391	0.756395	-0.233676	-0.770778	-0.595477	-0.855486	0.585839	-0.782326	0.0941457	0.769806	0.952017	0.498122	0.996369	0.54254	-0.343961	2.32395	0.182882	1.09427	-1.02664	-0.116445	1.33892	-0.054296	1.44022	1.23575	-0.380969	0.458927	0.302968	0.00620512	0.0183441	0.864808
P29279	-0.567586	-0.253202	-0.784604	-1.20092	0.0226105	-0.0498715	-0.893898	-1.49563	-0.290341	-1.78713	-2.93665	0.628819	-1.72888	-2.99268	-1.4475	-1.05928	-2.55644	-1.6283	-1.01332	-1.41017	0.445927	-1.42126	-1.2462	-1.34781	-0.981698	-0.674817	0.571608	0.138284	0.0674761	0.119296	-0.605585
P29401	-1.53809	-2.24792	-3.10842	-2.13479	-1.22236	-4.52564	-2.4313	-2.30105	-1.26774	-1.18192	-1.62959	-1.6577	-1.88896	-1.74797	-2.37304	-1.88791	-1.45742	-0.682252	-3.01761	-1.39296	0.0107369	-1.75062	-0.992714	-1.31532	-2.13201	-1.04976	0.105816	0.191311	0.107971	0.175192	0.635604
P29622	1.74123	2.16417	1.9629	1.97773	1.33768	2.16904	2.10477	2.01631	1.52278	1.61867	2.40531	2.58922	1.99821	2.10674	2.11477	1.4012	2.93135	2.01928	2.97491	2.06375	2.20672	3.07176	2.6448	2.86739	2.56619	1.74217	0.305399	0.120837	0.00311714	0.0100532	0.494957
P30041	-5.19088	-3.67555	-3.69975	-2.7164	-3.98035	-4.97915	-4.43959	1.32379	-3.35203	-2.24359	-1.54671	4.96538	-2.56397	2.30331	-0.533039	-1.82707	-1.55803	-0.43707	-3.69365	-4.22797	-1.47263	-2.81411	-1.23461	-4.04974	3.82565	-2.0982	0.00866462	0.264298	0.0190499	0.0434852	2.2352
P30043	0.100933	0.36331	-3.48111	-0.214176	1.62424	0.50094	0.0742262	2.43035	0.248075	-2.30959	0.209695	0.711437	1.24529	2.67072	0.723298	1.01382	1.80731	-0.585603	0.271063	0.584767	-0.77899	0.870254	0.97693	-3.68411	1.7468	0.141649	0.00687508	0.516448	0.397772	0.510492	0.561551
P30086	-1.5743	0.935243	0.647975	0.303272	0.424806	0.128817	0.616771	0.357856	0.447916	-0.160164	0.863662	3.34654	-1.01642	0.513124	2.88154	1.31501	1.36002	0.542807	-0.757954	0.22243	1.0282	1.34157	0.515063	0.835722	-0.962569	2.31042	0.15398	0.073976	0.0856714	0.146209	0.683379
P30530	-0.46364	-0.656485	-1.87317	-1.59794	-0.818712	-0.239869	-0.483658	-1.70878	-1.67798	-1.27294	-1.03125	-1.03347	-1.20225	-1.12502	-1.66801	-0.830412	-1.6857	-1.12416	-1.62713	-2.49238	-1.9117	-1.54349	-0.880384	-1.0281	-0.831242	-0.361108	0.608922	0.576997	0.416256	0.527387	-0.19417
P30838	-0.269025	-0.195036	-1.77167	-2.01511	-0.157313	-1.28808	-0.516719	0.578212	0.477225	2.13641	-1.70453	-0.965343	-0.66398	-2.56763	-3.19647	-1.84193	-0.825803	0.0902499	-1.46328	0.0545485	1.55088	1.47217	-0.224351	-1.35177	-0.532327	-0.0619712	0.946685	0.876336	0.368618	0.485237	-0.462361
P31025	-1.1515	0.715137	-0.191682	0.161719	0.467387	-0.83727	-0.696028	-0.299883	0.582937	0.837206	1.53369	-2.77462	-1.75862	0.962493	1.49545	-1.61171	1.45296	1.15682	0.536494	0.722606	1.67079	-0.172709	-1.11246	-0.582948	-0.0260598	0.751762	0.279914	0.0445368	0.659189	0.746069	0.181442
P32119	-1.95287	-2.4975	-2.71037	-1.734	-2.44002	-2.58247	-2.34587	4.11368	-2.36146	-1.83222	1.40115	-1.08769	1.11926	4.82043	-1.81605	2.78736	-3.00805	2.15826	-1.27918	-2.72363	0.95822	-0.688928	2.23908	-1.41544	-2.60479	0.793599	0.00207055	0.738452	0.0564594	0.103893	1.73766
P33908	-0.250451	-0.558722	-0.2334	-0.7608	-0.252268	-0.509837	-0.488468	-0.531696	-0.889952	-0.302613	-0.395321	0.902403	0.212916	-0.457383	0.463608	0.303275	0.426488	-0.4717	-0.260421	-0.25337	-0.852323	-0.377118	0.0977126	-0.0767387	0.210516	0.121104	0.282345	0.0378469	0.00234259	0.00817639	0.452424
P35527	0.846753	0.457883	3.96571	2.33313	4.81583	-0.41336	2.29911	3.04042	4.15372	0.430431	0.482749	2.41584	4.81192	2.62032	3.71156	2.35671	2.91598	0.330052	2.52165	2.55754	2.61057	3.1329	1.96123	1.2683	2.02612	0.155635	0.314178	0.198732	0.94024	0.963625	0.0494789
P35555	1.68329	1.85581	0.887599	1.64103	1.47621	2.11823	1.51149	0.545976	1.10961	2.36459	0.653873	0.597408	1.09116	0.791582	0.810063	0.74774	0.741894	0.816336	1.01125	1.55715	0.546971	0.872353	1.39206	1.17159	0.546373	1.09796	0.0412055	0.0366882	0.00675346	0.0197211	-0.616524
P35858	0.492874	-0.263207	0.159631	0.319453	-0.649088	-0.601714	-0.193357	0.399754	-0.25047	-0.533151	-0.920354	1.13724	0.31463	0.091739	0.954466	0.388299	1.05034	-0.338795	0.578649	-0.259853	-1.25869	1.09468	0.0947127	0.163828	-0.925038	-0.338665	0.683949	0.0818699	0.338959	0.457299	0.226126
P35908	0.480862	0.715298	2.50046	1.10904	3.07654	0.325042	3.13947	3.03434	3.65521	0.517721	3.7829	2.02142	2.29095	2.36239	1.79144	3.64925	1.27108	0.776965	2.08041	1.53347	2.27206	1.72569	1.49569	1.53322	1.53139	0.278745	0.281497	0.181514	0.927302	0.963625	0.0444196
P35968	-1.3285	-3.1116	-0.287058	-2.40801	-1.41933	-2.00203	-1.03435	-2.19682	-0.0446105	-2.29279	7.81047	8.43092	8.41252	8.01255	3.94324	5.98982	-0.136907	6.54165	5.42914	2.84191	-0.828504	-1.95789	-0.962894	-1.31682	-1.77142	0.629959	0.000451492	0.000134384	0.000268344	0.00149628	4.80424
P36222	0.632205	0.908924	1.04092	1.43834	1.2479	1.62907	1.80502	3.38657	2.69967	1.19703	3.78382	2.46527	2.12282	4.14451	3.26462	2.2995	2.76071	3.3724	3.15272	3.31066	4.10399	4.06054	3.85346	4.75119	3.6163	3.32369	0.230481	0.607916	3.4913e-05	0.000339924	1.80057
P36955	7.48693	7.21771	6.78572	7.23564	7.32448	7.64335	7.1108	7.14971	7.5565	6.97573	7.21555	7.09069	7.29333	6.55086	6.81971	7.2649	5.97413	7.78462	7.25825	7.1221	7.44583	6.97602	7.57738	7.15209	7.01869	7.48369	0.032646	0.139141	0.377524	0.493128	-0.121917
P37837	-2.51161	-3.33541	-1.73899	-3.33993	-2.75434	-3.75572	-2.63253	-0.91342	-1.71273	-2.31064	-1.69182	-2.1097	-1.77976	0.392511	-0.484608	-0.601068	-0.839048	-1.02657	-1.87841	-0.58372	0.0319379	-1.17781	-0.868249	-2.17271	-1.37684	-0.177046	0.914239	0.69401	0.000367378	0.00186331	1.4791
P39060	-0.419701	-0.566754	-0.642552	-0.422176	-0.537408	-0.248381	-1.07795	0.993855	-0.240165	-0.081481	0.487837	-0.637162	-1.19902	1.00404	-0.593813	0.114319	-1.25224	0.173575	-0.117614	-0.466834	-0.845074	-0.473868	0.549482	0.188939	-0.450977	-0.0719933	0.304918	0.606353	0.670928	0.756192	0.0998716
P40121	-2.59494	-3.2512	-3.01824	-5.03563	-4.37775	-3.80928	-3.11147	-4.36385	-5.28061	-2.49158	-2.01207	-2.69816	-3.4528	-1.16096	-3.34726	-3.72984	-1.88998	-3.7984	-2.44341	-2.12012	-1.50455	-2.63833	-2.68332	-2.10535	-2.76159	-3.00796	0.752414	0.389023	0.00670856	0.0197211	1.14883
P40189	-1.78734	-1.37088	-2.35934	-1.62325	-2.19794	-1.25344	-1.26517	-2.1268	-2.21262	-1.97528	-2.68105	-2.25812	-2.37037	-1.71329	-2.4432	-3.4787	-2.66842	-1.84598	-1.8179	-1.57196	-4.5352	-2.56915	-2.35816	-2.25218	-1.94766	-2.64014	0.00489668	0.0879021	0.0100614	0.0270806	-0.629761
P41222	8.07541	8.923	8.68955	8.81613	8.24752	8.68883	9.14624	8.28086	8.65423	8.55912	7.84091	6.58896	7.61296	7.46337	7.24084	6.70439	6.8217	8.29364	8.08149	8.47219	8.90411	7.91207	7.51626	7.92045	7.40485	7.13479	0.370424	0.0410443	3.1168e-05	0.000324267	-0.988526
P42785	-0.864869	-0.617276	-1.50223	-1.4003	-1.2292	-0.397368	-1.23582	-1.72496	-1.68066	-1.47249	-1.14152	-0.869609	-1.15873	-0.921533	-0.853942	-1.65041	-0.955004	-1.7808	-1.60699	-0.69943	-1.24217	-1.46811	-1.14419	-2.2353	-1.17072	-0.175271	0.980079	0.798501	0.913946	0.952687	0.0204083
P43121	-2.53543	-1.69731	-1.57961	-1.66138	-1.6358	-2.51929	-1.28768	-1.45961	-1.85461	-1.4658	-0.338078	-1.41641	-1.84877	-1.86456	-0.518517	-1.16665	-0.255949	-1.46029	-0.0377789	-0.297669	0.216183	-1.39586	-1.01127	-0.737106	-0.812999	-0.0185729	0.261377	0.167268	0.00015961	0.000992518	0.959382
P43234	0.0717005	-0.43457	-1.95876	-0.312206	-0.637769	-0.00239812	-0.310669	-0.797993	-0.770647	-0.0412354	-0.810352	-0.5007	-2.8727	-1.18776	-1.44212	-2.1814	-0.928296	-1.83515	-1.59431	-1.2118	-1.54871	-1.96091	-1.44239	-1.43825	-1.45234	-1.78227	0.644147	0.864445	0.000476269	0.00232127	-0.992385
P43251	2.22567	2.39098	1.87104	2.34551	2.2223	2.19314	2.49873	1.34585	1.8155	2.17967	1.44404	0.883856	1.1814	0.826082	1.04705	1.45147	1.58964	1.58931	1.56794	0.277042	1.08355	1.71181	1.6795	1.34214	1.43641	0.437407	0.517546	0.441612	7.25866e-06	0.000122416	-0.887049
P43320	-0.328743	0.624339	2.36366	-0.908277	1.46088	1.45882	0.227278	0.354159	2.08007	-0.882588	0.047709	-0.660231	1.14841	3.02368	-0.286391	-1.44337	-1.19584	0.109481	0.838661	2.79612	1.47007	-1.2192	1.40165	1.99679	1.64812	0.898577	0.536369	0.569276	0.975271	0.980709	0.0159307
P43652	3.03857	2.91511	3.30305	2.5498	2.3324	2.53519	2.76391	3.50708	2.18562	2.38352	2.9589	3.15279	3.31949	3.16468	3.09743	2.29495	4.14798	2.94506	3.67804	3.05169	3.16101	3.51988	3.1037	3.96373	3.84259	3.24453	0.656697	0.885462	0.00678028	0.0197211	0.538978
P47972	-2.01702	-1.18701	-1.47357	-0.325222	-1.30788	-1.7381	-1.57191	-1.17586	-1.09645	-0.748242	-1.90526	-0.142551	-0.363624	-0.918989	2.44011	0.393718	-0.14487	-2.25943	0.389791	0.57036	1.91452	-2.24385	-2.26281	-1.735	-1.34511	0.646944	0.0381714	0.00181351	0.0505882	0.095693	0.828749
P48723	0.197981	-0.853103	-0.976756	-0.307998	-0.624597	-0.327167	-0.714322	-0.9963	-0.999081	-0.182109	-0.931703	-0.649125	-1.00575	-1.71867	-1.65459	-0.68588	-1.89001	-1.27675	-1.04649	-1.93812	-2.24982	-1.91923	-1.0167	-1.41837	-0.282603	-0.944349	0.516614	0.320216	0.00106519	0.004399	-0.710915
P49257	-1.95669	-2.97359	-3.55885	-3.40228	-3.00727	-2.28509	-3.39058	-2.72976	-3.74823	-2.62692	-2.85176	-2.4373	-2.40364	-2.23636	-2.7125	-1.62644	-3.66751	-4.61768	-3.63537	-2.00865	-1.952	-3.23042	-1.92373	-2.70599	-2.8946	-1.95387	0.424512	0.302683	0.295131	0.406274	0.289314
P49788	-3.73382	-1.72157	-1.26979	-2.89761	-1.82884	-2.50128	-2.13864	-1.64733	-1.65409	-2.65775	-0.382935	-2.35002	-0.919194	-0.822432	0.140294	-1.2645	0.557016	-1.09187	-1.0339	1.37482	-0.679648	-2.261	-0.72505	-3.09655	-0.59581	-0.431656	0.996622	0.224264	0.000980848	0.00414562	1.35617
P49908	-0.142223	0.817057	0.294919	0.647628	-0.946056	0.173328	0.503861	0.434802	0.461063	0.512849	-0.878155	-0.853177	-0.168447	-0.368709	-0.930453	-1.0365	1.18151	0.137455	0.315536	0.747497	0.0703932	-0.519713	-0.379598	0.897571	0.184708	-0.493402	0.30081	0.341402	0.0936607	0.157068	-0.406566
P51884	4.1369	3.81134	2.87441	3.26025	4.21668	3.67961	3.56272	2.90473	2.5872	3.90424	3.5334	4.00295	3.79398	3.07597	4.82667	3.68877	4.89252	2.25221	4.0743	4.78001	3.58969	3.85488	4.05099	3.54862	4.12564	4.57364	0.609732	0.534861	0.100546	0.165354	0.422709
P51888	1.83953	1.74442	1.44338	1.7382	0.872804	2.36096	1.13616	1.26349	1.37931	1.62153	0.515253	1.5384	0.899593	1.18279	1.15632	0.479539	-0.48751	0.848088	1.16349	1.50504	-0.283893	1.70975	1.41062	1.23673	0.454003	1.51689	0.0680933	0.17485	0.00722691	0.0207966	-0.61216
P55058	-0.487574	-0.571778	-0.657726	-0.56262	-1.04739	-1.01754	-1.5747	-0.0842289	-1.09402	-1.59104	-0.276066	0.10254	-1.08117	-0.161384	-0.864941	-0.00315634	-0.0118526	-0.0644868	-0.183204	-1.03705	-2.20326	-0.0983496	-0.219119	-0.672968	-0.575142	-0.605247	0.0426705	0.520171	0.0948004	0.158293	0.371683
P55268	-2.55046	-2.7701	-3.92415	-3.24802	-2.66726	-2.61816	-2.81084	-3.88482	-2.75226	-2.9116	-3.80396	-3.44682	-3.24608	-3.56361	-4.03863	-2.75053	-2.8422	-3.0608	-2.98353	-1.97571	-1.8314	-2.80026	-3.34484	-3.38581	-3.11737	-2.30473	0.700122	0.547814	0.938601	0.963625	-0.0172522
P55290	-1.24922	-0.98606	-1.50246	-1.40262	-1.88461	-0.657444	-1.06336	-1.84789	-1.63811	-1.25826	-1.18618	-0.258892	-1.00862	-1.42342	-1.09995	-1.27147	-1.03809	-2.51564	-0.701364	0.1295	-0.594111	-0.671903	-0.817909	-1.33628	-0.955843	-0.774434	0.812496	0.215734	0.0567386	0.104053	0.378716
P59665	-1.60353	-1.47732	0.0415961	-1.31026	-1.04388	-1.5403	-1.92856	-2.10843	-0.970185	-1.86014	-2.20288	-2.16916	-0.860301	-2.29613	-1.18669	-1.30102	-0.906133	-1.46894	-0.306344	-1.35153	-0.191375	0.19038	-1.36475	-1.16061	-1.58078	-1.06883	0.208101	0.684837	0.504672	0.6108	0.178533
P60174	0.56519	0.184235	-0.344069	0.33884	0.600731	-0.310738	0.242354	0.334279	-0.141697	0.577183	-0.433807	-0.893147	0.0494424	1.18763	0.401932	1.00009	0.209275	0.962488	0.0471543	-0.161279	1.50541	-0.478381	0.223367	-0.737389	-0.462116	1.0287	0.881231	0.0297301	0.960066	0.974926	0.0109545
P60709	0.665395	0.590624	0.552394	0.576308	0.558775	1.24601	0.525046	2.29488	0.88321	1.56622	2.13451	1.40314	1.58531	2.82427	2.27355	2.31925	1.89421	2.68947	1.92529	1.60448	3.46191	1.74813	2.23589	3.25605	1.49721	2.5838	0.194701	0.872463	3.96229e-05	0.000345742	1.26889
P61626	-1.58238	-1.47736	-0.705952	0.79378	0.637293	-1.74158	-1.25854	0.45712	0.197715	-0.819799	0.789568	0	-0.0706409	0.774687	1.63923	1.46109	0.753036	0.544339	1.66307	0.708374	0.484902	2.17973	0.753153	1.11937	0.40146	-1.22794	0.102664	0.499368	0.00286949	0.0095239	1.29831
P61769	6.30273	5.03231	5.46894	4.42916	5.30665	5.02958	4.16529	4.33772	4.48628	2.72019	6.07318	5.94561	5.12865	4.17998	7.08254	6.79025	4.70273	4.60165	3.50535	4.92084	6.51645	6.69496	5.10228	4.57027	4.79877	6.49608	0.488841	0.704722	0.0904226	0.152871	0.716466
P61812	-0.388333	-0.970427	-0.879569	-0.937471	-0.974455	-0.422673	-1.19388	-0.959499	-1.27537	-0.414405	-2.18457	-1.14993	-0.59619	-0.896835	-2.09583	-1.14014	-2.55644	-1.01961	-1.76587	-1.83999	-2.81115	-1.15501	-0.954428	-1.21792	-2.11795	-0.897597	0.0116988	0.0284135	0.00201063	0.00725167	-0.683358
P62937	-2.00556	-1.71418	-3.0985	-1.37448	-1.78769	-2.34233	-1.76061	-0.600829	-2.32076	-1.21606	-5.54468	-2.8407	-2.39756	-0.630173	-1.6347	-1.44149	-1.69121	-1.81575	-1.26308	-1.38769	0.404756	-1.89079	-1.55061	-3.18851	-2.20697	-1.38964	0.00548723	0.059509	0.833354	0.880556	-0.0821994
P68871	-4.18876	-0.900644	-2.46832	3.88013	0.79859	-14.1221	-6.79373	10.3931	0.994005	-1.01209	7.45307	3.59379	5.97845	11.1925	4.08793	8.746	2.60964	7.85277	3.6838	-2.13763	6.65374	3.55751	7.2908	2.02786	0.662591	5.31067	0.177893	0.0259949	0.0152311	0.0372852	6.2522
P69905	-1.92147	-2.01742	-1.63729	4.7555	-0.184185	-1.03304	-0.615549	10.1071	0.296684	-2.72663	6.64835	2.61493	5.45719	10.498	2.44676	7.50316	1.69805	7.40692	2.62457	0.183386	5.85629	2.65595	6.19064	2.28655	-0.248972	4.41305	0.230776	0.327864	0.0206014	0.0454913	3.76231
P78324	-0.0491646	-1.21186	-1.70471	-2.13234	-0.795131	-1.19896	-2.93412	-1.70502	-5.13591	-2.77187	-2.00132	-1.16217	-1.49375	-2.26234	-1.07164	-0.761926	-0.731535	-1.4371	-0.125827	-1.51829	-1.55708	-1.22951	-1.35474	-1.34385	-2.21803	-0.135017	0.00398548	0.00652465	0.173386	0.260561	0.68865
P80108	-1.63706	-2.03064	-1.03177	-2.03938	-3.12561	-1.90799	-2.25706	-1.09469	-2.68299	-1.78691	-0.109389	0.376428	-0.525095	-1.29639	-1.61965	-1.58392	0.379547	-2.44758	-1.10035	-1.58075	-2.50202	0.212126	-0.907747	0.0992075	0.244107	-1.06896	0.251525	0.196933	0.00170167	0.00639309	1.12001
P80188	-3.95763	-3.12171	-2.23361	-2.64373	-2.98222	-3.0686	-3.15369	-3.34056	-1.68564	-4.10161	-2.92243	-3.74758	-2.09124	-3.12329	-0.649862	-2.703	-1.23341	-2.38935	-2.30316	-1.3595	-2.43203	-2.1722	-2.38171	-2.44171	-2.3491	-2.52775	0.678928	0.941316	0.0229225	0.0501533	0.727193
P98160	1.59383	1.20109	0.652429	1.10043	1.63109	0.996825	1.32568	0.46755	2.03964	1.37957	0.321169	0.959013	0.941908	-0.173357	0.791043	1.26408	-0.0572845	1.20433	0.847968	1.61451	1.82992	0.608102	0.685569	1.09605	0.64427	1.83257	0.897093	0.472538	0.11778	0.187609	-0.338197
P98164	0.862864	0.93268	0.389053	0.237771	0.618213	1.44291	0.894012	-0.22268	-0.0268938	1.20018	0.00787142	0.421128	-0.0735861	-0.90609	-0.898629	-0.620439	3.00723	0.346014	2.47951	-0.534374	-0.405566	-0.176492	-0.730243	-0.381299	2.29218	-0.102736	0.0249175	0.0133319	0.269449	0.373773	-0.400032
Q01459	1.12956	0.330913	-0.45894	0.581621	0.571611	0.682731	0.553588	-1.0407	-0.694536	0.708644	-0.422034	-1.84221	-0.452514	-1.82939	-0.867767	-0.81724	-2.07445	-0.452777	-0.622134	-1.97557	-0.617656	-0.638004	-0.5863	-1.59704	-2.1299	-0.545122	0.0876737	0.85657	0.000155889	0.00098065	-1.32833
Q02487	-0.960458	0.00454918	0.0880105	-0.811014	-0.745999	-0.0468653	-0.0653841	-0.799394	0.136884	-0.475605	-0.359472	-0.748427	-0.23499	-0.418292	0.856842	-0.714529	0.743469	-0.347246	0.48193	0.787745	0.229091	0.503394	-0.554102	-0.445598	0.0777285	-0.13775	0.252341	0.445028	0.0842682	0.144269	0.350015
Q02818	-0.557379	0.595402	-0.0591342	0.584027	-0.841852	-0.199898	0.372931	0.594209	0.142721	0.536944	-0.619267	-1.07698	-0.271549	0.444112	-0.914685	-1.53271	-1.86993	0.281643	-0.208411	-0.123419	-1.18498	-0.438417	-0.430377	0.187122	-0.78618	-1.39172	0.259731	0.400452	0.00468403	0.0144803	-0.737782
Q02985	-0.158793	-1.2921	-0.0662897	-1.82864	0.0700894	-0.624867	-1.30404	-2.70113	-2.80047	-4.29558	-0.402297	1.18964	1.01457	-3.05125	0.818326	2.0047	0.692018	-3.21689	-0.613529	0.560396	0.386395	0.775123	0.484191	-3.66468	0.157201	1.45496	0.0724477	0.537317	0.0336146	0.0688844	1.41199
Q03591	1.89429	0.82206	0.806198	1.34207	1.71782	1.39798	1.77138	-2.10223	-0.0696095	1.09229	-1.03306	0.199044	0.00142419	-1.37069	1.06015	0.72944	-2.17911	-0.125674	0.643205	-0.218197	-0.465015	-0.0720637	0.0532816	-0.95861	-0.602005	-0.444526	0.493705	0.210698	0.0166059	0.0395762	-1.16613
Q06033	-2.06166	-3.00047	0.254048	-2.64141	-2.27479	-1.87155	-2.30252	-0.439594	-2.03239	-1.59981	-0.339927	-0.143979	-0.545192	-0.189784	-1.98371	-1.07711	-1.39981	-1.00138	0.0351523	-2.92211	-0.931004	0.619765	-0.557405	0.0289363	0.396871	-1.92092	0.250964	0.889605	0.0153216	0.0373377	1.05129
Q06481	3.09477	3.15457	2.45788	2.70969	2.89732	2.85676	2.78907	0.929225	2.6246	2.9641	-0.341384	-0.397524	0.0885396	-1.3922	0.575986	-2.03377	0.571965	0.110413	0.420296	0.679873	-1.41267	-1.77432	-1.24071	-0.353368	-0.198249	-1.46553	0.0128963	0.260469	2.97852e-10	1.27354e-07	-3.15796
Q06830	-0.0627986	-0.525674	-0.696928	0.0677241	-0.200212	-0.446613	-0.977356	4.17743	-0.678648	0.45804	1.97015	1.42113	2.39025	5.00465	0.56264	3.13527	0.576712	2.22926	0.0848448	0.213109	1.64461	0.555164	2.49451	-0.136108	0.267512	1.72383	0.0194541	0.777894	0.0273944	0.0585786	1.3971
Q07507	2.20065	-2.05116	-1.12322	2.38566	-1.78439	-2.0428	-2.51843	-2.05518	-1.80574	-2.27412	-0.826247	-1.14674	-0.917984	-1.06656	-1.26652	-1.52996	-0.0500688	-1.31034	2.25826	-0.0498684	-0.660726	0.535433	-0.427351	-0.22022	-0.495017	-0.507856	0.0063317	0.0202648	0.333618	0.452349	0.626763
Q08380	0.94427	1.91115	1.4576	1.69567	1.94256	1.9841	1.82955	0.749302	0.675814	1.83781	0.486265	0.826674	0.849643	-0.136456	1.0681	0.466172	0.629849	0.419328	0.537615	1.47017	1.20022	0.641825	1.20522	0.272038	0.524288	0.934923	0.148418	0.409714	0.000844067	0.00380534	-0.790541
Q08397	-1.46271	-2.8767	-2.28365	-1.84906	-3.22709	-1.71758	-3.34505	-1.15416	-2.40109	-1.06239	-1.95597	-1.72819	-2.19459	-1.24653	-1.96282	-1.981	-1.61939	-2.20422	-2.96772	-0.769672	-1.92701	-2.63889	-1.99241	-1.81824	-1.93944	-1.44723	0.590413	0.108469	0.426088	0.537328	0.238367
Q08629	0.931857	0.744304	0.0963229	0.154631	0.796201	0.767432	0.413015	-0.0545529	0.814084	1.44976	-1.60502	0.0285601	-0.342172	-1.04447	-0.351017	-0.963246	-1.6571	-0.0639367	-1.07177	-1.21581	-0.989835	-1.02992	0.331514	-1.08663	0.164086	-0.0839919	0.257131	0.298011	3.38787e-06	7.44419e-05	-1.2976
Q0P6D2	-1.05611	-0.818167	-1.29696	-1.82747	-1.3144	-0.599144	-0.959875	-1.25435	-0.720164	-1.11836	-1.92032	-1.41916	-0.800712	-1.96562	-1.5351	-1.9264	-1.43612	-1.21151	-0.747798	-1.0874	-1.60971	-1.23828	-0.811124	-1.24196	-1.45751	-1.82208	0.293061	0.685263	0.065405	0.116013	-0.292926
Q10471	-1.54426	-1.27787	-2.21677	-1.29277	-1.62116	-1.82337	-1.80421	-1.39846	-1.3983	-1.96644	-1.59971	-1.83926	-1.15008	-1.84048	-1.40969	-1.04499	-1.54816	-1.36823	-1.52745	-2.0648	-1.12988	-1.6369	-0.841916	-1.33967	-1.71556	-1.06493	0.994919	0.791625	0.160816	0.24302	0.189256
Q12805	5.56105	4.93807	4.52718	4.93924	5.10186	4.80946	4.59778	4.73598	4.36446	4.28652	2.67686	5.08895	4.51404	4.49402	5.47298	4.43554	2.81452	4.74894	4.48817	5.12289	4.39263	4.95895	5.26316	5.27774	5.16112	5.27209	0.000287593	0.021188	0.533684	0.635954	-0.149745
Q12841	-0.578845	0.513915	0.152875	0.481527	-0.77835	0.889664	0.700061	0.0261729	0.401913	0.840931	-0.405568	0.217993	0.334912	1.33523	2.67963	-1.97473	-0.224305	0.913201	-0.0743918	-0.0614993	0.115206	-0.141882	0.0950787	0.588735	-0.337947	-1.73837	0.117629	0.0515744	0.579219	0.673887	-0.182405
Q12860	-0.182973	-0.437026	-0.244669	-0.220371	-0.680444	-0.121498	0.0271128	-0.792038	0.00719788	-0.174305	-0.976891	-0.793355	-0.669924	-1.52428	-1.90399	-1.61752	-1.4359	-0.407811	-0.489122	-1.7245	-2.05524	-0.895165	-1.61827	-1.43057	-1.12554	-0.780007	0.116439	0.0554377	3.44001e-06	7.44419e-05	-0.933605
Q13228	-1.3804	-1.64106	-2.23173	-1.34369	-1.83352	-2.70858	-1.68613	0.0784687	-1.30656	-1.44963	-1.92203	-2.89455	-2.36545	0.529872	-2.57227	-0.251196	-0.720064	-0.739566	-3.47572	-3.42288	-1.26643	-2.0031	-1.55253	-2.88724	-1.73476	-2.57969	0.766542	0.149553	0.398203	0.510492	-0.315818
Q13231	-1.58269	-1.94754	-1.9689	-5.08694	-0.330616	-1.51021	-1.34157	-0.940234	-1.87719	-1.40424	-0.712117	-0.606717	-1.09388	-0.802982	-1.49102	-0.821688	-0.503078	-0.086631	-1.30121	-1.73647	-0.413531	-2.06704	-1.26318	-2.67683	-1.94108	-1.7999	0.000585359	0.0526401	0.197978	0.289476	0.591677
Q13332	-1.19309	-1.80034	-2.12746	-1.44063	-0.671745	-1.59441	-1.93449	-2.0532	-2.13822	-1.75406	-2.40866	-1.94615	-2.15592	-2.4687	-2.1423	-1.69657	-2.66842	-2.34076	-2.4737	-1.50931	-2.46211	-2.18665	-1.92901	-3.40164	-1.77188	-1.83259	0.510127	0.950571	0.00909222	0.0250964	-0.541386
Q14055	-0.0947422	0.704163	0.148566	0.431593	-0.702818	0.302549	0.638346	-0.0471456	-0.155632	0.337112	0.170019	0.149733	0.114784	-1.09589	-0.761091	-0.763912	-0.6112	-0.460087	0.433629	0.150588	0.0517504	-0.00410215	0.176652	0.204688	0.185997	-0.119762	0.0629244	0.8274	0.109639	0.177059	-0.292337
Q14118	1.6104	1.38873	0.997042	1.30229	1.67727	1.83101	1.19276	0.994961	0.519678	1.21867	1.10748	1.26498	1.08457	0.730769	1.04435	1.59424	0.898071	0.447946	1.55939	0.954539	0.718653	1.27913	1.78657	1.03744	1.35942	1.73985	0.68059	0.972225	0.48391	0.592297	-0.110319
Q14126	-2.15857	-1.75535	-1.88975	-1.56	-1.81933	-1.71199	-0.996299	-2.73544	-2.24107	-1.44922	-1.78751	-3.47998	-1.62253	-1.90723	-3.56298	-2.65463	-1.93886	-2.40557	-2.15615	-1.29512	-1.19375	-1.42046	-1.59442	-2.16706	-1.56548	-2.55794	0.0680188	0.210728	0.292129	0.403167	-0.250154
Q14393	-0.866855	0.282506	-0.605591	0.0923005	-0.853739	0.632046	0.0888634	0.371007	-0.286315	0.50142	0.0269914	-0.823022	-0.00348231	0.0509609	-0.278798	-1.37654	-0.693213	0.192755	-0.141002	-0.37921	-0.339172	-0.280257	-0.31797	0.156446	-1.12025	-1.15845	0.562227	0.687305	0.129577	0.203782	-0.340827
Q14515	1.59016	1.55157	1.15322	1.47077	1.61602	1.87488	2.04373	0.511487	1.19762	1.66858	0.137401	0.708514	0.561818	0.254137	-0.193841	1.03807	-2.57409	0.487391	0.233241	-0.639799	0.0980551	0.113415	0.462927	0.662769	-0.357714	0.649422	0.0186488	0.045955	1.31529e-05	0.00016172	-1.3652
Q14520	-0.503489	-1.32487	-0.635591	-1.67905	-0.650641	-0.640352	-1.68082	-0.613841	-0.844441	-0.577623	-0.84756	-0.449591	-0.0446045	-0.820227	-0.0448931	-0.785473	0.315491	-0.495583	0.727999	-0.614697	-0.350431	0.577547	-0.212028	-0.166134	-0.170517	-0.379471	0.247158	0.979375	0.00176965	0.0065574	0.68006
Q14563	-0.69648	-1.31225	-0.808525	-0.563103	-1.58865	-1.06926	-0.869406	-1.15641	-0.0949631	-0.907442	-0.941813	-2.28551	-1.16187	-0.79958	-3.4261	-1.63034	-3.4886	-0.109293	-1.70501	-3.27573	-1.68074	-1.5985	-1.93931	-1.02542	-2.07629	-2.39355	0.055733	0.0129478	0.00247942	0.00838354	-0.939454
Q14574	0.450095	-0.642593	-2.08193	-0.409255	0.0664416	-1.20407	-0.796395	-0.162005	-0.183606	-1.173	-0.487393	-0.179401	-1.94784	-1.15292	1.00097	-0.302405	0.00859728	-0.766323	-1.97481	0.393234	0.1375	-1.40364	-1.17161	-1.07951	-0.800602	-0.220606	0.798488	0.716846	0.979596	0.983231	-0.00804116
Q14624	2.50793	1.18869	2.82807	1.57283	2.20309	2.09209	1.4406	2.81132	1.65433	2.2357	3.40415	4.07639	3.54316	3.03547	3.75696	3.55274	4.31646	2.33856	3.61094	2.07542	3.06088	3.73078	3.60037	3.58729	4.07037	3.65212	0.125391	0.90898	7.21356e-06	0.000122416	1.40979
Q15113	0.422998	0.792565	0.388728	1.27625	-0.313786	0.720962	0.141278	0.803068	0.248441	0.597225	0.44544	0.955262	-0.276029	0.854411	1.93446	0.450031	2.03946	0.695516	0.37479	1.98684	1.16383	0.550358	0.585427	0.533111	0.148093	-0.147944	0.0416605	0.134412	0.256102	0.36059	0.260543
Q15223	-0.585568	-0.521162	-1.2131	-0.849458	-0.658939	-0.298046	-0.58854	-1.57823	-1.69528	-0.904844	-1.61642	-1.89422	-1.47444	-2.70242	-1.84242	-1.57688	-2.55644	-1.78394	-2.06592	-1.17923	-1.64918	-1.51627	-1.37175	-1.15772	-1.61347	-1.391	0.525993	0.813904	0.000271096	0.00149628	-0.822667
Q15582	0.681667	0.984598	0.713547	1.08971	0.774492	0.718054	0.918084	1.09359	1.75389	1.06319	1.19702	0.466803	0.539268	1.31275	2.67689	0.842724	2.74738	1.28806	0.591067	2.80373	1.38085	0.762319	1.53312	0.939718	0.505446	1.36959	0.000393895	0.00796072	0.150066	0.229338	0.330714
Q15828	-1.52188	-2.71725	-1.52884	-2.20621	-3.14465	-1.32893	-1.61931	-1.41376	-1.89648	-2.36524	-0.940555	-1.11542	-1.30602	-1.98805	-0.237876	-1.76851	-0.594265	-1.56696	-0.52428	0.10009	-1.48848	0.355422	-0.696265	-1.29314	-1.2463	-0.927267	0.961462	0.827785	0.000659152	0.00304788	1.02189
Q15904	1.13906	0.892378	-0.0373833	0.848592	-0.250541	0.514179	0.673228	0.499787	0.27058	1.07513	0.356342	0.267095	-0.272897	-0.0586393	-1.18119	-0.316289	-0.235735	-0.416103	-0.177789	-0.873438	-1.79478	-1.34897	-0.253869	0.0274719	-0.471976	-0.814653	0.688514	0.430753	4.92077e-05	0.000403354	-1.03534
Q16270	4.68036	4.4669	4.47172	4.59396	5.08804	5.35536	4.59191	3.9549	4.20476	4.53423	3.50995	4.36531	4.43625	3.84302	4.27458	4.23116	3.51272	4.2191	3.9023	4.59335	4.41701	4.52108	4.81639	4.29997	4.62477	4.64436	0.302218	0.936197	0.0511724	0.0964609	-0.331007
Q16610	0.852628	1.31182	1.19735	1.51008	0.291022	0.28055	1.11698	0.615979	1.52589	0.608568	1.08464	0.702622	0.784545	1.81839	0.727419	0.0671961	2.06488	1.11757	1.24192	2.21272	1.238	1.49654	0.759875	0.821209	1.46529	0.234422	0.790849	0.428521	0.393381	0.506713	0.18374
Q16706	-2.1349	-3.04643	-2.87977	-3.52778	-2.24718	-3.58525	-2.29029	-3.08869	-3.38082	-4.44592	-3.00583	-4.86015	-2.51191	-2.16816	-3.83599	-2.56146	-1.84271	-2.17987	-3.84218	-1.99713	0.36175	-2.60253	-3.4311	-2.42716	-3.05191	-2.91033	0.0525166	0.155149	0.302355	0.41429	0.383536
Q17R60	3.4513	2.53862	1.57408	2.50915	2.3649	2.83458	1.9817	1.88454	1.88182	2.71991	1.08366	1.74713	1.44333	0.293963	0.319182	1.38422	-0.835538	1.17148	1.49776	0.279297	1.08044	0.00405887	2.03192	1.71146	1.15821	1.98898	0.758622	0.257962	3.71724e-05	0.000339924	-1.35159
Q495W5	-1.48439	-1.47941	-3.14385	-2.04716	-1.43851	-1.83582	-1.86023	-3.77378	-2.44197	-1.7272	-2.29767	-2.3039	-2.23418	-2.4756	-1.46236	-1.8667	-2.66842	-1.81554	-2.00104	-1.6389	-2.6096	-2.85676	-2.22851	-1.92954	-2.10393	-2.54605	0.0908831	0.0202543	0.80572	0.861451	-0.0666859
Q5JSG7	-2.45174	-9.73884	-13.8048	-13.9509	-14.0032	-2.92962	-3.65404	-2.32609	-3.18472	-2.92084	-2.80305	-13.7022	-2.99427	-14.0407	-2.95904	-2.7487	-13.2997	-2.30133	-3.6856	-1.98284	-13.8086	-2.94681	-2.38179	-2.3724	-13.5164	-2.32103	3.40256e-06	0.990489	0.718546	0.790108	0.779952
Q5KU26	-1.55096	-0.0657864	-0.723527	-0.272965	-2.16718	-0.0351224	0.582596	0.0645864	-0.112792	-0.3016	-0.22961	-1.49214	-0.354665	0.324402	-1.32457	-1.57355	-2.49368	-0.0894905	0.0965656	0.857968	0.149143	-0.557675	-0.0848199	0.0634922	-0.817586	-1.12187	0.0723132	0.851991	0.810359	0.864703	-0.0822299
Q5T123	-0.55449	-1.15163	-0.844863	-1.24515	-0.313386	-0.650481	-0.487199	-0.0568126	-1.68276	-1.62905	-0.265356	-0.271653	1.03483	0.724591	0.93857	1.00924	0.0517561	-1.09389	-0.916565	0.280685	1.64771	0.958719	1.3612	-0.549083	-0.258367	1.25466	0.266264	0.166602	0.000164102	0.00100885	1.23077
Q6EMK4	1.37792	1.31459	0.640672	1.07126	0.991472	1.77428	1.29556	0.796699	0.952232	1.53278	1.24733	0.836788	1.00214	0.936391	1.17629	1.01136	0.978469	0.859082	1.09357	0.929811	1.05169	0.744059	1.56028	0.801277	1.08626	1.33576	0.354322	0.0972924	0.290914	0.402517	-0.134085
Q6UX71	1.77476	1.31043	0.848967	1.23416	1.41161	1.69753	1.44356	1.30882	1.00613	1.1911	0.70247	0.869969	1.02704	1.90041	-1.26938	0.788025	0.283624	0.884845	1.11507	-0.0249413	0.27725	0.837258	1.25148	0.842994	1.17924	0.991248	0.00209415	0.00891907	0.00596706	0.0177373	-0.594168
Q6ZMP0	-0.438808	-1.74886	-1.59249	-1.08305	-2.30527	0.375292	0.162954	0	-1.98488	-1.30264	-2.75473	-1.73549	-1.75751	-1.71948	-1.24107	-1.04582	-0.964032	-2.33266	-3.76937	-1.20693	-3.19425	-2.16517	-0.595751	-0.438859	-1.58753	0.134483	0.807607	0.818176	0.113389	0.182125	-0.656609
Q7Z3B1	-0.303945	-0.450764	-1.10018	-0.663729	-0.335105	-0.390405	-0.306221	-1.96466	-1.25877	-0.670707	-2.01518	-0.973687	-0.425374	-1.75039	-1.08491	-0.677806	-2.55644	-1.33563	-1.31904	-1.44777	-0.984952	-1.34679	-0.426354	-1.43152	-0.690082	-0.137863	0.118329	0.637767	0.0865547	0.147252	-0.418288
Q86UD1	-0.388627	-0.170431	0.100026	-0.491522	-1.17698	-0.159373	0.186107	1.03227	1.5327	1.04741	1.65952	0.830361	0.0415723	0.36865	0.179715	0.131481	1.38236	1.63466	0.275385	-0.44338	-0.493854	1.28646	1.03728	1.52032	0.529419	-0.981125	0.262165	0.965329	0.232986	0.332573	0.408768
Q86X29	-2.13574	-2.45234	-1.51621	-0.229604	-1.05246	-1.23215	-1.79836	-2.0886	-2.11172	-4.00594	-1.85703	-1.64643	-0.568007	-3.17057	-0.515267	-0.800171	-1.06535	-2.77752	-0.947554	-0.0451626	-0.921479	0.668387	-0.527311	-3.30523	-0.897144	-1.38866	0.86512	0.762756	0.14876	0.227987	0.627032
Q86YZ3	-1.38873	-4.53004	-1.63081	-2.03125	0.758587	-1.57248	-2.53761	1.20251	-0.249516	-3.96839	-1.30988	-1.52983	-1.47039	-2.77591	-1.82621	-3.54049	-0.509821	-0.663993	-2.572	-1.74693	-2.80907	-2.58292	-1.45036	-3.06062	-1.49993	-1.05312	0.726179	0.0145802	0.633349	0.727641	-0.30532
Q8IUX7	-0.139432	-0.491516	-1.10154	-1.06967	-0.892639	-0.686016	-1.47828	-0.56152	-1.01309	-1.0848	-0.508533	-1.30813	-0.67939	-0.0561905	-0.0488949	0.166436	-0.650579	-0.754283	-1.08801	0.431812	-1.15783	-1.70129	0.369409	-1.05456	-0.728741	0.203841	0.305191	0.107737	0.131343	0.205961	0.316543
Q8IV08	0.330917	-0.80711	-0.841658	-0.839104	-0.903662	0.256129	-0.562802	-0.865905	-0.845449	-0.158595	-0.697304	-0.815065	-0.78517	-0.952458	-1.55679	-1.31705	-1.65002	-0.832387	-1.42297	-1.41308	-2.48586	-2.22566	-1.02822	-0.771887	-1.12796	-0.883116	0.0396219	0.779423	0.00183605	0.00675716	-0.724088
Q8IWU5	-2.03605	-0.858347	-1.22012	-2.12748	-1.6465	-0.306385	-0.525765	-1.48431	-1.07669	-1.50488	-1.92888	-1.09415	-1.38146	-1.49809	-1.1463	-2.22433	-0.943518	-2.3376	-1.03176	-0.083213	-0.949948	-1.43407	-0.83977	-0.672041	-1.55248	-1.05203	0.860642	0.883658	0.940469	0.963625	0.0180509
Q8IWV2	-2.05613	-1.46987	-2.39562	-1.44184	-2.57473	-1.6396	-1.09267	-2.77372	-1.68201	-1.13389	-2.38956	-2.1143	-1.85606	-3.07599	6.0291	-2.29949	6.5261	-1.87244	-2.45199	-2.08551	-3.23628	-2.17599	-2.14704	-2.54415	-1.77762	-1.9463	4.07511e-08	3.09505e-05	0.432724	0.541195	0.612413
Q8IZJ3	1.70422	2.02397	1.16199	1.70794	1.67541	2.33667	2.16741	1.70292	1.98347	2.61107	1.32459	1.93374	2.0563	1.58921	1.74779	0.98935	1.1061	2.18916	1.44695	2.44055	2.08669	1.93056	2.02987	1.80013	1.71237	1.67852	0.796312	0.904527	0.355773	0.476419	-0.153641
Q8N1N4	-0.304389	-0.603483	1.76409	0.288804	2.75636	-1.42741	2.39082	-0.572609	2.99007	-0.442915	0.879049	-0.576235	1.65406	0.980559	1.15223	3.38833	-0.28401	-0.64687	1.10461	0.387604	1.52026	0.24452	-0.324825	-0.442478	-1.69933	-2.09348	0.443689	0.551555	0.571001	0.669613	-0.356185
Q8N3Z0	-1.80971	-3.04914	-2.18669	-2.98252	-2.60852	-2.07276	-2.84556	-1.11606	-2.68301	-2.14126	-2.47134	-1.29135	-1.81531	-1.34237	-1.36274	-1.67987	-1.1454	-2.79097	-1.81315	-1.85793	-1.83539	-2.10851	-1.19754	-2.43114	-1.37557	-1.717	0.175883	0.478476	0.0198255	0.0443205	0.584801
Q8N436	-3.0579	-2.76159	-2.76123	-2.31248	-2.66461	-2.39486	-3.57771	-2.7266	-2.49545	-2.52809	-2.4297	-2.93011	-3.44155	-2.20372	-2.12442	-3.07381	-2.09089	-2.55798	-3.12136	-2.25539	-4.3041	-3.43844	-1.34082	-2.84276	-3.08151	-2.91314	0.628541	0.0521621	0.882416	0.921597	-0.0313039
Q8N475	0.504031	0.051072	-0.00721082	0.85615	-0.477211	-0.0503155	-0.132726	0.528641	0.854354	1.2857	0.985731	0.104753	-0.0101405	1.32738	-1.63327	1.14858	-0.505649	0.703951	0.319733	-1.6411	-0.710559	-0.680252	0.632315	-0.325801	-0.0212437	0.166103	0.271371	0.140213	0.22645	0.326692	-0.349965
Q8NBJ4	-0.201476	-0.214976	-0.567646	0.0339386	-0.217968	0.437618	0.30796	-0.557531	-0.786862	-0.384874	-0.463375	-0.465594	-0.151681	-0.335286	-0.193918	-0.502817	-1.09627	-0.9801	-0.457544	0.665436	-0.410108	-0.372247	-0.257436	-0.422642	0.0729605	0.319119	0.374296	0.75883	0.543598	0.643515	-0.100537
Q8NFZ8	-1.10533	-2.14395	-3.76761	-2.30415	-1.72485	-1.82497	-2.0949	-2.26645	-2.67743	-1.85483	-2.39881	-3.28913	-2.54199	-4.17592	-2.26627	-2.10199	-2.66842	-2.88072	-3.26346	-1.80795	-2.68795	-3.27525	-1.87857	-3.2863	-1.9897	-1.69432	0.33068	0.966623	0.116042	0.185736	-0.461475
Q8NHP8	0.218882	0.303033	-0.789721	0.682221	-0.315195	0.298122	0.721877	-0.939223	0.0605546	0.707134	-0.27801	-1.04384	-0.552123	-1.60987	0.833601	1.00773	-0.316378	-1.12392	-1.61237	0.149791	0.251798	-0.527964	0.00745993	-0.656492	0.639765	-0.420115	0.423293	0.375773	0.136372	0.211396	-0.422952
Q8TER0	-2.77088	-2.92578	-3.69961	-3.20249	-2.73535	-2.48	-3.16094	-2.573	-3.22755	-2.84872	-1.99085	-2.51288	-2.88211	-2.82006	-3.44788	-3.10938	-2.47468	-2.73638	-2.92726	-1.88142	-1.72882	-3.02795	-2.17558	-2.67589	-2.91443	-2.98081	0.490329	0.374326	0.0679794	0.119794	0.319531
Q8WXD2	-1.46934	-0.239617	-0.594257	-0.714564	-1.81752	-0.582524	-0.473991	-0.494362	-0.374669	-0.267358	-1.4165	-0.768178	-0.952885	-1.40246	-2.13365	-2.32359	-1.89001	-0.915135	-0.81959	-2.50498	-1.23323	-1.10383	-1.63593	-0.872436	-1.36601	-1.47843	0.301115	0.89	0.00304916	0.00993733	-0.723233
Q8WY21	-1.57758	-1.44305	-2.63906	-1.85729	-2.00016	-1.145	-1.1817	-1.81237	-2.79504	-1.28017	-2.73226	-0.990597	-2.07942	-2.9006	-1.73853	-2.54449	-1.34419	-2.77056	-0.179308	-1.96782	-1.76149	-2.30598	-1.58144	-2.32683	-2.83865	-0.391777	0.292839	0.231707	0.644375	0.736461	-0.130231
Q92520	2.23485	1.63234	1.31408	1.60824	1.58268	1.91355	1.71235	0.85673	1.8804	2.05796	1.33193	0.329998	1.5974	0.458127	1.4282	1.20717	1.69322	1.13485	1.04219	0.973093	1.1123	1.39619	1.52631	0.805183	1.34596	1.85724	0.848781	0.82703	0.00791163	0.0223615	-0.47686
Q92673	-6.07585	-2.37354	-13.8048	-3.97539	-7.99304	-3.25781	-2.25561	-13.9268	-4.18176	-3.57451	-14.0966	-13.4363	-6.22493	-5.1374	-13.9013	-14.0394	-2.8422	-2.61821	-9.02582	-2.09445	-1.45058	-5.26362	-13.9536	-2.45169	-13.5158	-14.1322	0.000281219	0.551978	0.256612	0.36059	-2.24459
Q92743	-0.454112	-0.992128	-0.518418	-0.965156	-1.13111	-0.771437	-0.99919	-0.723332	-0.843922	-0.728785	-0.763795	1.57164	0.951549	-0.419017	-1.14548	0.0495819	-1.31553	-0.906285	-0.73547	0.178991	-1.57015	-0.613654	-0.105901	-0.823484	0.54631	-0.79164	0.00253058	0.000225779	0.0622175	0.111456	0.444488
Q92765	3.27362	3.14901	3.06184	3.18828	2.30196	2.93984	2.31651	3.49661	2.96889	3.52731	3.32897	3.27578	3.31898	4.24006	2.23918	3.49859	1.15812	3.70674	2.54804	2.64848	2.12938	2.91721	3.81701	3.83535	2.86959	3.11572	0.30847	0.0654447	0.939504	0.963625	0.0180645
Q92820	-1.92766	-1.77719	-2.27376	-1.21975	-1.71882	-1.86078	-1.29498	-1.50082	-1.79029	-1.27241	-1.21437	-0.638023	-2.0045	-2.18489	-1.92184	-2.25918	6.5261	-1.5157	-1.31981	-1.27049	-2.1392	-1.51782	-1.4904	-1.64343	-2.35705	-2.5009	5.82506e-09	4.07711e-06	0.420279	0.531241	0.447926
Q92859	-1.92337	-1.47664	-2.54246	-1.5854	-2.10839	-1.68619	-1.45518	-1.32134	-2.26099	-1.48842	-1.71467	-2.73368	-2.20841	-2.13577	-2.98689	-2.62453	-1.93886	-1.90713	-2.15302	-1.75823	-2.21817	-2.38069	-1.96051	-1.20147	-3.01148	-2.06551	0.680556	0.592633	0.0317994	0.0666192	-0.4026
Q96FE7	-1.59757	-2.68017	-2.37056	-2.49147	-1.92283	-0.204336	-1.91416	-1.99782	-2.0514	-1.83735	-2.82167	-1.34747	-1.36716	-2.46094	-2.29536	-2.02951	-1.66842	-2.27325	-1.98282	-1.46224	-2.14611	-1.9539	-1.09564	-1.65052	-1.74653	-0.977009	0.317141	0.329441	0.763002	0.820644	0.0768577
Q96HF1	0.146922	-0.234251	0.107846	-0.690592	-1.49346	0.317896	-1.88522	0.827663	-0.605778	0.0758391	0.051564	-0.240794	0.104416	0.984559	-1.02615	-0.0189068	-1.39366	0.231489	-0.948879	-0.694697	-1.87415	-0.914285	0.812124	0.288641	-0.667747	-0.151251	0.360321	0.817418	0.99473	0.996572	0.00220626
Q96JC1	-1.00328	-0.682951	-1.01736	-0.546118	1.26091	-2.08271	-0.822572	-0.87469	-0.701851	-0.440561	-0.316861	1.14959	1.41796	-2.36071	1.20401	0.482807	0.905047	-1.2662	0.436738	0.949074	0.216239	-0.460578	-0.600608	-0.483015	1.00186	0.495493	0.171567	0.475434	0.0271118	0.0582044	0.864295
Q96JP9	0.842307	-0.0567686	-0.52786	0.210866	-0.380093	0.319774	-0.682873	-0.87246	-0.951075	-0.0986138	0.997499	0.810487	0.960195	-0.153062	0.561041	1.06094	0.676536	0.715694	1.09276	0.311944	-1.05493	-0.595094	0.554559	0.420485	0	0.335701	0.149316	0.837015	0.0137075	0.0344919	0.638102
Q96KN2	-0.667459	-1.2667	-1.60366	-1.04956	-2.04533	-1.90194	-0.672652	-0.898435	-1.54874	-1.82274	-1.01349	-1.83714	-2.07417	-1.51892	-0.698481	-1.47763	0.039446	-0.775055	-1.36582	-1.52758	-1.20091	-1.73781	-0.928622	-1.33535	-1.37119	-0.142235	0.396563	0.684617	0.461565	0.571411	0.162412
Q96PD5	1.05259	-0.283714	1.66778	0.653339	0.326086	0.736338	0.12036	0.97385	1.01955	0.580378	1.38462	2.37754	1.69597	0.997467	2.44325	0.794628	2.86925	1.40647	1.93181	1.32828	0.902134	2.61207	1.40189	1.80851	1.76085	1.08784	0.9288	0.638901	0.00036853	0.00186331	0.990505
Q96PQ0	-0.298624	-0.897275	-1.42786	-0.997301	-0.323669	-0.09214	-0.627247	-1.40314	-1.75801	-2.79473	-2.1274	-0.628217	-0.702189	-2.67444	-1.34399	-0.511572	-1.60611	-2.81472	-1.95548	-0.530638	-0.673113	-1.1868	-0.260682	-1.20116	-0.873378	-1.04192	0.0524082	0.875573	0.552128	0.650766	-0.196237
Q96RW7	-1.29526	-2.59392	-1.92738	-1.29672	-2.1877	-1.28448	-4.54022	-3.83507	-2.42468	-1.90799	-2.15566	-2.47341	-2.14379	-1.64544	-2.746	-2.43229	-1.35799	-3.06975	-2.68487	-1.92345	-3.49279	-2.37147	-1.33463	-2.02336	-2.78866	-1.59829	0.0525658	0.0514144	0.868166	0.908467	0.0642265
Q96S96	0.57368	0.365031	-1.40267	-0.994465	0.660301	0.344881	1.05341	-0.393282	0.167816	0.344007	-0.568268	0.542147	-0.359841	0.0161283	0.651181	-1.86023	-0.883044	0.0706124	0.146713	0.0888492	0.113058	0.359799	-0.27975	0.0392589	0.0854504	-1.32108	0.0482479	0.65666	0.375306	0.492816	-0.26931
Q99574	1.84461	1.48697	0.930017	1.4889	1.40363	1.78627	1.45301	1.13991	1.73265	2.09402	-0.128757	0.576785	0.346273	-0.171738	-0.157314	-0.364801	-0.992601	0.272655	-0.239174	0.100956	-0.205872	-0.139771	0.0431917	-0.0345838	-0.0711579	0.552278	0.0384038	0.759328	4.7081e-10	1.27354e-07	-1.57435
Q99784	-1.26094	-0.561046	-0.285859	-0.505355	-0.559117	0.00351776	-0.88726	-0.153952	-1.1372	-0.565047	0.059064	-0.0313535	0.137034	-0.111609	-0.349465	-1.28957	-0.240262	-0.0824261	-0.0931523	-1.71846	-1.35402	-0.20761	0	-0.712723	-0.078667	-1.13218	0.0120709	0.232545	0.479463	0.588185	0.140889
Q99972	1.40679	2.08419	0.873154	1.69197	1.14075	1.37488	1.92607	0.964969	3.22015	1.85724	1.21651	0.253621	0.617806	1.4104	2.17042	1.52254	2.08308	1.08442	1.25841	2.09943	1.07796	1.6599	1.44853	0.742031	0.860838	1.39565	0.387816	0.429815	0.193147	0.285499	-0.347668
Q99983	0.31031	-0.200166	-0.769502	-1.24537	-0.281454	-0.669074	-0.0294746	-1.34042	-0.0796512	0.41936	-1.40327	-0.106725	-2.50378	-1.50852	-0.928401	-0.979099	0.0735664	-1.10525	-1.10961	-0.505575	-0.827849	-1.08389	-1.42798	-1.20312	-1.07987	-0.717505	0.397365	0.946592	0.0161175	0.0389267	-0.637511
Q9BRK5	-2.14884	-0.268044	-0.981466	-0.429397	-2.27218	-0.623369	-0.368582	-0.886472	-0.637642	-0.319404	-1.36748	-1.62972	-1.16688	-1.2009	-2.08219	-3.12603	-2.55644	-0.683296	-1.03308	-1.09116	-1.77142	-1.75171	-1.36109	-1.0143	-1.47762	-3.16024	0.116994	0.984655	0.0185747	0.0430076	-0.761057
Q9BTY2	-0.739449	-0.40862	-1.08718	-0.691446	1.63743	-0.327917	-0.412023	0.0833387	0.163232	-0.630133	-0.357119	-0.559675	1.98171	-0.492178	-0.287913	-0.878277	-2.14019	-0.22928	-0.352236	1.2467	-1.82291	-0.406012	-0.725734	-0.831347	-0.379122	-1.57832	0.00613094	0.362128	0.485419	0.592803	-0.246968
Q9BU40	-1.34012	-1.68426	-1.33043	-1.84091	1.09583	-1.63786	-2.97905	0.0909837	0.351183	-1.88222	-1.31059	-0.599283	-0.824606	-0.0704389	0.0469103	-0.824762	0.0116838	-1.29727	-0.437976	0.158957	-1.09701	0.586086	-1.07855	-1.20005	-0.496493	-0.603966	0.916275	0.0110237	0.212241	0.309495	0.550849
Q9BXJ0	-2.38799	-1.52402	-2.70796	-2.9613	-2.54555	-0.162619	-2.55676	-2.58272	-1.89956	-0.819534	-3.81483	-0.937604	-2.84946	-3.5669	-2.98155	-3.49217	-1.88998	-1.52381	-2.23621	-1.64064	-1.84418	-2.15831	-3.25671	-3.30812	-2.27516	-5.25794	0.881683	0.582654	0.102949	0.167758	-0.674797
Q9BXP8	0.44716	0.874675	0.0396088	0.282593	0.46035	1.72926	0.693523	1.23254	0.688725	0.797423	1.22596	1.42397	0.918276	0.872488	-0.805982	0.668833	0.248147	1.30593	0.633524	-0.388445	-0.290765	1.63276	0.931055	1.23119	1.37001	0.280755	0.551255	0.216402	0.929844	0.963625	-0.0209797
Q9BYJ0	-0.79645	-1.43249	-1.89143	-1.26515	-1.4191	-0.798862	-1.51532	-0.760398	-2.178	-1.19512	-1.04765	-0.722473	-1.00312	-0.62953	-0.23908	-1.92754	-0.430456	-0.241082	-0.822871	-1.04366	-2.39429	-0.663483	-0.595211	-0.148283	-1.14774	-1.47712	0.433002	0.399472	0.0637584	0.113556	0.416885
Q9BZV3	0.996019	1.12298	0.739961	0.97307	1.49704	-0.0534417	1.0977	0.673633	1.02656	0.744533	-1.8768	0.141794	0.172284	-0.810946	-3.07205	0.868199	-3.02804	-0.0427907	-1.03892	0.439938	1.64703	-0.00280478	-0.609833	0.324239	-0.257207	0.944219	0.00215429	0.00095365	0.00209141	0.00739513	-1.26941
Q9GZP0	-1.71905	-1.48818	-3.10719	-2.14411	-1.7262	-2.1382	-1.70024	-2.68265	-2.36297	-0.841509	-2.03408	-2.23106	-2.99609	-2.58191	-2.4419	-2.54443	6.5261	-2.66719	-2.20626	-2.24469	-2.84414	-2.61288	-1.5861	-2.59676	-2.156	-2.13588	8.29899e-09	0.000550543	0.796956	0.853769	0.156451
Q9GZX9	-0.194038	-0.169018	-0.528177	-0.427102	0.49762	0.416671	0.87889	-0.213281	0.0582136	0.689042	-0.0449839	0.359135	0.222925	-0.577673	0.0225898	0.38808	-0.106311	-0.0818149	-0.329825	0.521579	-0.602935	-0.417295	0.327259	-0.0382237	0.04849	-0.604277	0.457848	0.343954	0.392664	0.506713	-0.157962
Q9H2A7	0.641469	0.218164	-0.808514	-0.733795	-0.00817036	0.862965	-0.375632	-0.365361	-0.630155	-0.276919	-0.120756	-0.0548249	-0.165618	0.236617	0.00661056	0.456624	-0.466841	0.106042	-0.50755	-0.304079	-0.557148	-0.287676	0.420163	0.308658	-0.87044	0.894706	0.578938	0.437727	0.674582	0.757155	0.0910004
Q9H3G5	-2.09617	-1.6975	-2.24615	-0.69219	-0.672409	-1.35474	-1.15711	-0.31961	-2.08366	-1.1322	-2.27664	-1.3629	-2.26322	-1.27843	-1.76954	-2.55344	-1.69121	-1.30505	-2.00983	-2.91885	-1.22215	-1.99765	-1.89486	-3.30838	-2.26226	-2.48104	0.943984	0.723834	0.0162118	0.0389804	-0.692042
Q9H4D0	-0.317949	-0.58744	-0.757749	-0.780572	-1.38666	-0.780767	-0.376556	-0.840574	-0.310713	-0.676849	-1.5585	-0.290459	0.497453	-1.49948	-0.698239	-0.580113	-1.47566	-0.460154	-0.686407	-0.204583	-0.454594	-1.42918	-0.292173	-0.814712	-0.158813	-0.666472	0.060476	0.072911	0.962577	0.974926	0.00832769
Q9HAT2	-0.485693	-0.138624	-0.641406	0.113255	-0.490167	0.0175982	-0.818657	-0.152703	-0.565428	-0.0279819	-1.03811	-0.746562	-1.2807	-1.20103	-1.5768	-1.92267	-1.46645	-0.208935	-0.687628	-1.24396	-0.986086	-1.16678	-1.11903	-1.49684	-1.10904	-1.03859	0.59965	0.491443	6.85922e-06	0.000122416	-0.824095
Q9HCB6	2.90265	3.07263	2.28573	2.40925	2.85534	3.54572	2.74491	2.87281	3.06333	3.12643	2.81183	2.79389	2.80674	3.00601	0.949262	2.76556	-1.31348	2.83562	2.1334	0.894454	1.4625	2.37961	3.14768	2.76083	2.25159	2.46451	1.08079e-05	0.00117876	0.0247952	0.0538722	-0.753505
Q9HCQ7	-3.89021	-2.0254	-1.36149	-3.19804	-2.346	-1.41141	-2.15853	-0.884525	-1.28425	-5.42283	-1.13708	0.13591	-0.459685	0.156995	-0.844135	-0.376742	-0.712511	0.447891	-2.58904	0.279715	-0.553102	0.538334	0.989901	0.242702	-0.574035	-1.57081	0.0752927	0.131433	0.00123252	0.00486711	2.02166
Q9NPH3	-0.981016	-2.23578	-2.18216	-1.79912	-2.0777	-1.79294	-1.68371	-2.06479	-2.18416	-1.93993	-1.2296	-0.285491	-0.401677	-1.31519	0.362648	-0.770884	0.367766	-1.82759	-0.606344	-1.44863	-0.281402	-0.861762	-0.061667	-1.40633	-0.736667	0.291434	0.0657379	0.0621095	3.28548e-06	7.44419e-05	1.25592
Q9NR34	-1.65764	-2.2038	-2.60003	-2.5766	-2.39218	-2.15203	-3.77587	-2.78034	-3.25462	-2.13219	-2.05246	-3.24848	-3.00546	-3.26881	-2.54124	-2.3741	-2.66842	-2.97376	-3.40127	-2.13253	-3.37053	-3.71705	-2.11703	-2.82631	-2.55772	-1.83061	0.539691	0.790749	0.405397	0.517263	-0.202832
Q9NRN5	-0.740996	-0.315864	-0.687096	-0.226598	-0.337937	-0.828855	-1.06514	-0.948247	-0.810942	-0.00487602	0.565581	-0.331322	-1.01127	-0.38691	1.08237	-0.311161	0.855592	-0.419616	-1.25406	0.525669	-1.39875	-0.669017	0.437244	-1.1876	-0.481303	-0.430333	0.128998	0.0199817	0.161471	0.24333	0.320724
Q9NRR1	-0.433912	0.161515	-0.0661239	-1.72559	-2.0488	-0.45867	-0.745681	-0.346476	0.288641	-1.25671	-0.994486	-1.08369	-0.382842	-0.132349	1.05537	-0.691579	1.15957	-0.52169	-0.923428	1.35709	-2.35626	-0.278108	0.513239	-0.810658	-1.16338	-0.132729	0.828225	0.480809	0.358575	0.478985	0.326561
Q9NZP8	-2.14896	-2.20289	-1.57007	-2.01104	-2.91444	-1.49577	-2.28672	-1.80471	-1.79987	-3.33942	-0.431825	-0.275419	-1.30481	-1.35354	-1.50812	-2.19595	-0.131334	-1.70396	-1.85051	-2.34392	-1.5051	-0.541996	-0.73736	-0.776984	-0.340524	-2.30562	0.413797	0.402467	0.00150906	0.0057901	0.950704
Q9UBM4	4.71138	4.54021	4.50709	4.24585	3.79792	4.87933	4.68826	4.67997	4.86375	4.97386	3.49675	4.03938	4.02816	4.26121	4.11576	3.20802	3.17704	4.78847	4.10183	4.5579	3.75579	4.46808	4.31459	4.26429	4.24019	3.78761	0.211367	0.393059	0.00205805	0.00732504	-0.550946
Q9UBR2	1.4902	1.45723	0.905483	1.15528	1.55852	1.45393	1.42075	0.95293	1.47768	1.15098	0.609237	0.708008	1.02674	0.815215	0.206016	0.833696	-0.131716	1.39501	0.471388	1.36715	0.617209	1.0613	0.66121	0.21072	0.610288	0.750173	0.169486	0.106453	7.61437e-05	0.000580194	-0.60157
Q9UBX1	-1.60081	-1.67107	-2.96078	-1.40338	-2.62988	-1.94424	-1.57955	-1.02713	-2.06663	-1.77785	-1.59252	-2.42973	-2.66201	-3.2941	-2.26627	-2.47028	-2.66842	-3.05257	-1.6057	-1.76001	-3.73736	-3.36685	-2.26234	-2.72644	-2.09777	-2.16324	0.723413	0.767351	0.0138502	0.0346896	-0.643594
Q9UFW8	1.60707	3.47828	3.93275	4.56815	0.520686	3.09578	0.886693	-0.0626829	3.76795	3.50264	4.72853	-0.389365	0.0956428	4.39602	1.75833	4.45241	6.91097	1.71877	0.927002	5.41708	4.86084	2.06184	5.04287	3.22154	0.754713	2.13557	0.448572	0.377649	0.530797	0.635954	0.476067
Q9UGM5	-0.435167	0.00741213	0.678991	-0.565198	0.390758	0.495596	0.436957	1.22783	0.255609	0.190426	1.1288	2.54018	1.66815	1.28613	1.65461	1.05009	2.74731	0.612823	2.0094	1.74297	1.11959	1.75222	1.62544	2.28795	1.85165	0.569177	0.843741	0.561992	6.69599e-06	0.000122416	1.33458
Q9UHG2	2.22593	1.54521	1.46634	1.36678	2.1624	2.22475	1.95453	1.89757	1.69456	1.79613	0.852047	1.92497	1.84058	1.07616	1.30284	1.54263	-0.808805	0.713682	0.98148	1.14266	0.718769	0.295995	1.73772	1.84184	0.985089	1.759	0.00870696	0.0164357	0.00192006	0.0069715	-0.714253
Q9UHL4	0.678699	0.859186	0.552663	0.796611	1.39538	1.48799	1.11527	-0.382959	1.10843	1.07717	-0.568577	-0.138701	0.652137	-1.23334	-0.538766	-0.25025	-2.33686	1.31663	-0.0858254	-0.675327	-1.27518	-0.00366239	-0.525951	0.0571496	-0.433347	-0.607282	0.234244	0.177137	5.95533e-05	0.000480871	-1.28429
Q9UJJ9	-1.68333	-2.229	-2.46998	-2.88063	-2.16663	-1.78665	-2.75222	-1.60268	-2.63306	-2.19819	-1.56063	-1.15154	-1.30137	-1.39753	-1.02245	-1.17529	-2.00183	-1.90434	-1.45032	-1.33915	-3.14528	-2.13125	-1.30373	-1.76107	-1.12869	-0.719105	0.573796	0.437523	0.00185183	0.00676919	0.709388
Q9UNA0	-3.56419	-3.95647	-3.50965	-3.44147	-4.34251	-3.15708	-0.69784	-5.74062	1.89394	-5.57612	-3.76427	-3.41526	-0.0816616	-0.643715	-1.99952	-4.40735	-2.05916	-0.755505	-1.68113	-2.40782	-0.0427751	-2.20433	-3.60651	-3.46153	-0.552952	-3.75849	0.284735	0.13197	0.221301	0.320975	1.03158
Q9Y279	-1.99412	-1.4178	-3.44229	-2.72403	-1.44281	-1.35584	-0.907512	-3.10835	-0.99919	-2.79081	0.223053	-1.00228	0.646098	0.471428	0.124056	1.06539	0.0132245	-0.350913	-0.742025	0.8309	-0.692145	0.448401	1.07929	-1.74174	-0.863364	-0.183148	0.330988	0.657512	3.30379e-05	0.00033099	1.97616
Q9Y5W5	1.81698	1.90247	1.37167	1.82505	1.2915	1.19102	0.978967	0.851987	1.8812	2.25677	0.119325	0.733722	0.960535	0.0854892	-1.71643	0.258113	-0.726482	0.251639	0.24824	-1.25725	-1.79662	0.0689444	0.686653	0.264423	-0.584653	0.150892	0.246466	0.068425	9.05732e-07	4.08334e-05	-1.6776
Q9Y5Y7	-1.44927	-1.68968	-2.34956	-1.89721	-1.42746	-1.83663	-2.80683	-3.24028	-3.20782	-2.84341	-1.09274	-1.12332	-2.2243	-2.24381	-0.683688	-0.882617	-0.0784835	-2.60448	-1.25783	-0.715791	-2.55703	-0.733167	-1.042	-1.58237	-1.0973	0.159532	0.697573	0.632297	0.00245414	0.00836191	1.03985
Q9Y646	1.45836	0.825883	0.578327	1.21274	1.49367	1.27696	1.03382	0.885947	0.615731	1.32788	0.509279	2.90504	0.531546	0.0401474	0.226548	0.470162	-0.739455	2.57436	0.29352	0.681327	-0.0106155	2.285	0.714576	0.066725	0.180073	0.234615	0.0877181	0.00181713	0.174165	0.26066	-0.385754
Q9Y6C2	-1.64237	-1.0464	-1.7335	-1.16319	-2.3646	-1.15204	-1.52983	-1.98678	-1.88228	-1.36408	-1.79308	-2.3811	-3.09551	-2.42496	-4.24236	-3.13288	6.5261	-2.51828	-3.85074	-2.02097	-2.46131	-2.43828	-2.87165	-3.27339	-2.11228	-2.0869	3.17834e-07	9.24374e-06	0.385036	0.500481	-0.549593
Q9Y6R7	2.68074	2.20785	2.31827	1.34356	-2.02455	2.61916	1.93361	2.07358	0.495498	1.43055	2.92169	2.33169	2.56437	2.82781	2.95941	2.59552	2.63499	3.57675	2.3034	3.62805	2.48465	3.40238	2.99132	1.12663	3.16717	3.2964	0.0001666	0.00557998	0.0186719	0.0430076	1.29294

## Sheet: Table S3
Table S3. DEPs between two groups (|log2FC| > 0.58, unpaired two-sided t-test, Adjust p value < 0.05).
	Proteins	description	CON1	CON2	CON3	CON4	CON5	CON6	CON7	CON8	CON9	CON10	PDR1	PDR2	PDR3	PDR4	PDR5	PDR6	PDR7	PDR8	PDR9	PDR10	PDR11	PDR12	PDR13	PDR14	PDR15	PDR16	p.normal.distribution	p.variance.homo	p.t.test	p.adjust.BH	Fold.Change
P01008	SERPINC1	Antithrombin-III (ATIII) (Serpin C1)	5.09383	4.1095	5.38231	4.61949	5.20522	5.26213	4.54563	4.74288	4.56359	4.25035	4.81813	6.23519	5.98964	4.66225	6.49751	5.55344	6.71586	4.50865	5.82028	5.39793	5.36047	6.07823	5.76023	5.605	6.33981	6.18229	0.527141	0.216365	0.000189504	0.00112661	0.942814
P01024	C3	Complement C3 (C3 and PZP-like alpha-2-macroglobulin domain-containing protein 1) [Cleaved into: Complement C3 beta chain; C3-beta-c (C3bc); Complement C3 alpha chain; C3a anaphylatoxin; Acylation stimulating protein (ASP) (C3adesArg); Complement C3b alpha' chain; Complement C3c alpha' chain fragment 1; Complement C3dg fragment; Complement C3g fragment; Complement C3d fragment; Complement C3f fra…	4.81662	4.52841	5.32665	4.52645	4.82196	4.69738	4.7081	5.51264	4.32667	4.75878	5.64066	6.23175	5.97785	5.20336	5.27235	5.16756	6.27166	5.18977	6.10095	4.61037	5.01182	6.24614	5.31107	6.0328	6.36975	5.71523	0.0957151	0.200098	7.99063e-05	0.000592182	0.844702
P02751	FN1	Fibronectin (FN) (Cold-insoluble globulin) (CIG) [Cleaved into: Anastellin; Ugl-Y1; Ugl-Y2; Ugl-Y3]	0.4007	0.275451	0.40153	-0.0479228	-0.417171	0.805709	0.116847	0.842688	0.5683	0.739486	2.93861	1.45695	1.7352	2.81296	-0.365001	3.18922	0.320056	1.70234	2.5734	0.154877	2.39851	2.19816	2.15184	3.10608	2.92159	2.59905	0.0286295	0.00392916	2.8081e-05	0.000316496	1.6248
P02768	ALB	Albumin	12.8566	12.044	13.1125	12.3416	12.8934	12.5512	12.1866	12.7296	12.5868	12.5449	13.1695	13.873	13.7286	12.6258	14.2508	12.6434	14.5936	12.6193	13.3457	13.6055	13.6197	13.0252	13.2935	13.206	13.9849	13.3052	0.60698	0.0897009	7.5342e-05	0.000580194	0.845887
P04004	VTN	Vitronectin (VN) (S-protein) (Serum-spreading factor) (V75) [Cleaved into: Vitronectin V65 subunit; Vitronectin V10 subunit; Somatomedin-B]	5.20059	3.66584	4.82165	3.97546	4.48404	4.15837	3.86889	5.5145	4.25184	4.23913	4.72263	6.38417	5.50251	4.70849	6.37477	4.98645	6.56289	4.58036	5.62233	4.01765	3.5601	6.00417	5.45893	5.35955	5.39543	5.29086	0.475234	0.273415	0.00529925	0.0160162	0.865175
P60709	ACTB	Actin, cytoplasmic 1 (Beta-actin) [Cleaved into: Actin, cytoplasmic 1, N-terminally processed]	0.665395	0.590624	0.552394	0.576308	0.558775	1.24601	0.525046	2.29488	0.88321	1.56622	2.13451	1.40314	1.58531	2.82427	2.27355	2.31925	1.89421	2.68947	1.92529	1.60448	3.46191	1.74813	2.23589	3.25605	1.49721	2.5838	0.194701	0.872463	3.96229e-05	0.000345742	1.26889
A0A024R0T9	APOC2	Apolipoprotein C-II (Apolipoprotein C2)	-1.3654	-1.65845	-1.06374	-3.16789	-1.96787	-0.648859	-2.26481	1.29085	-6.84575	0.208149	0.225281	1.26688	-0.167475	1.08563	0.676822	0.957347	1.8727	-1.93644	0.0868178	-0.666287	-0.81228	0.982402	0.0656631	0.138531	2.12773	1.46366	0.00623695	0.0153658	0.011855	0.0306868	2.20881
A0A075B6I9	IGLV7-46	Immunoglobulin lambda variable 7-46	-0.714723	-1.6003	0.0175405	-2.50732	-0.415445	-1.21222	0.065558	-0.167015	-0.651122	0.0237546	0.407426	1.25569	-1.29859	0.759671	-0.423527	-0.823754	2.3811	1.04152	-0.0844634	-0.0394519	-0.239371	0.101831	0.519755	1.16556	-0.309873	-0.243614	0.709599	0.79308	0.0109797	0.0288352	0.976748
[truncated: 209 more rows]

## Sheet: Table S4
Table S4. The GO enrichment analysis for DEPs in proliferative diabetic retinopathy group vs. cataract group.
[truncated: 747 more rows]

## Sheet: Table S5
Table S5. The KEGG enrichment analysis for DEPs in proliferative diabetic retinopathy group vs. cataract group.
[truncated: 31 more rows]

[truncated: 5 more sheets: Table S6, Table S7, Table S8, Table S9, Table S10]
